# Supplementary material for: Seek COVER: using a disease proxy to rapidly develop and validate a personalized risk calculator for COVID-19 outcomes in an international network
Source: BMC Med Res Methodol. 2022 Jan 30;22:35. doi: 10.1186/s12874-022-01505-z (PMC8801189; doi:10.1186/s12874-022-01505-z)
Supplement: Supplementary file 2 — Additional file 2. [file 12874_2022_1505_MOESM2_ESM.xlsx]

## Sheet: Supplement A
Concept Set ID	Name	Concept ID	Concept Code	Concept Name	Concept Class ID	Domain	Vocabulary
0	[COVID v1] Heart disease	45950176	145464	Chronic Congestive Heart Failure	Diagnosis	Condition	CIEL
0	[COVID v1] Heart disease	45950173	145420	Chronic Ectopic Atrial Tachycardia	Diagnosis	Condition	CIEL
0	[COVID v1] Heart disease	45950172	145415	Chronic Endocarditis	Diagnosis	Condition	CIEL
0	[COVID v1] Heart disease	45950159	145330	Chronic Inactive Rheumatic Heart Disease	Diagnosis	Condition	CIEL
0	[COVID v1] Heart disease	45950154	145302	Chronic Left-Sided Congestive Heart Failure	Diagnosis	Condition	CIEL
0	[COVID v1] Heart disease	45950138	145133	Chronic Valvulitis	Diagnosis	Condition	CIEL
0	[COVID v1] Heart disease	45950036	137261	Infective Endocarditis	Diagnosis	Condition	CIEL
0	[COVID v1] Heart disease	45949998	136838	Injury to Heart and Lung	Diagnosis	Condition	CIEL
0	[COVID v1] Heart disease	45949456	158821	single vessel coronary artery disease	Diagnosis	Condition	CIEL
0	[COVID v1] Heart disease	45942974	114327	Paroxysmal Ventricular Tachycardia	Diagnosis	Condition	CIEL
0	[COVID v1] Heart disease	45949439	158697	right atrial dilatation	Diagnosis	Condition	CIEL
0	[COVID v1] Heart disease	45949332	157800	mitral valve abscess	Diagnosis	Condition	CIEL
0	[COVID v1] Heart disease	45949289	157471	left ventricular diastolic dysfunction	Diagnosis	Condition	CIEL
0	[COVID v1] Heart disease	45949222	156864	injury of heart with hemopericardium	Diagnosis	Condition	CIEL
0	[COVID v1] Heart disease	45949205	156700	hyperacute rejection of cardiac transplant	Diagnosis	Condition	CIEL
0	[COVID v1] Heart disease	45949188	156563	heart-lung transplant failure and rejection	Diagnosis	Condition	CIEL
0	[COVID v1] Heart disease	45949124	156056	double inlet ventricle	Diagnosis	Condition	CIEL
0	[COVID v1] Heart disease	45948993	155141	arrhythmogenic right ventricular cardiomyopathy	Diagnosis	Condition	CIEL
0	[COVID v1] Heart disease	45948902	154448	abnormal number of pulmonary valve cusps	Diagnosis	Condition	CIEL
0	[COVID v1] Heart disease	45948877	153945	ventricular escape rhythm	Diagnosis	Condition	CIEL
0	[COVID v1] Heart disease	45948873	153679	right ventricular outflow tract ventricular tachycardia	Diagnosis	Condition	CIEL
0	[COVID v1] Heart disease	45948870	153650	pulmonary atresia with ventricular septal defect	Diagnosis	Condition	CIEL
0	[COVID v1] Heart disease	45948867	153595	pulmonary valve vegetation	Diagnosis	Condition	CIEL
0	[COVID v1] Heart disease	45948858	153382	Aortic Insufficiency and Aortic Stenosis	Diagnosis	Condition	CIEL
0	[COVID v1] Heart disease	45948723	144546	Common Ventricle	Diagnosis	Condition	CIEL
0	[COVID v1] Heart disease	45948719	144523	Complete Atrioventricular Block	Diagnosis	Condition	CIEL
0	[COVID v1] Heart disease	45948696	144233	Congenital Anomaly of Heart Valve	Diagnosis	Condition	CIEL
0	[COVID v1] Heart disease	45948608	153243	Chronic Total Occlusion of Coronary Artery	Diagnosis	Condition	CIEL
0	[COVID v1] Heart disease	45948572	152501	Permanent Atrial Fibrillation	Diagnosis	Condition	CIEL
0	[COVID v1] Heart disease	45948562	152400	Thrombosis of Atrium, Auricular Appendage, and Ventricle as Current Complications Following Acute Myocardial Infarction	Diagnosis	Condition	CIEL
0	[COVID v1] Heart disease	45948534	148694	Anomalous Muscle Bands of Right Ventricle	Diagnosis	Condition	CIEL
0	[COVID v1] Heart disease	45948482	148195	Atrial Septal Defect with Endocardial Cushion Defect, Partial Type	Diagnosis	Condition	CIEL
0	[COVID v1] Heart disease	45948467	148077	AV Junctional (Nodal) Tachycardia	Diagnosis	Condition	CIEL
0	[COVID v1] Heart disease	45948427	143977	Congenital Enlargement of Coronary Sinus	Diagnosis	Condition	CIEL
0	[COVID v1] Heart disease	45948400	143731	Congenital Septal Defect of Heart	Diagnosis	Condition	CIEL
0	[COVID v1] Heart disease	45948396	143683	Congenital Subaortic Stenosis	Diagnosis	Condition	CIEL
0	[COVID v1] Heart disease	45948395	143681	Congenital Subaortic Stenosis of Tunnel Type	Diagnosis	Condition	CIEL
0	[COVID v1] Heart disease	45948391	143646	Congenital Tricuspid Atresia and Stenosis	Diagnosis	Condition	CIEL
0	[COVID v1] Heart disease	45948390	143639	Congenital Valvular Insufficiency	Diagnosis	Condition	CIEL
0	[COVID v1] Heart disease	45948180	121343	Atrioventricular Dissociation	Diagnosis	Condition	CIEL
0	[COVID v1] Heart disease	45941806	156055	double inlet left ventricle	Diagnosis	Condition	CIEL
0	[COVID v1] Heart disease	45948094	113799	Loeffler's Endocarditis	Diagnosis	Condition	CIEL
0	[COVID v1] Heart disease	45948073	113483	Pulmonary Valve Insufficiency	Diagnosis	Condition	CIEL
0	[COVID v1] Heart disease	45948058	113193	Cardiac Rupture	Diagnosis	Condition	CIEL
0	[COVID v1] Heart disease	45947885	5158	EVIDENCE OF CARDIAC ENLARGEMENT	Finding	Condition	CIEL
0	[COVID v1] Heart disease	45947796	120009	Congenital Atresia of Mitral Valve	Diagnosis	Condition	CIEL
0	[COVID v1] Heart disease	45947795	120005	Maternal Congenital Cardiovascular Disorder, with Delivery	Diagnosis	Condition	CIEL
0	[COVID v1] Heart disease	45947794	120001	Maternal Congenital Cardiovascular Disorder, Antepartum	Diagnosis	Condition	CIEL
0	[COVID v1] Heart disease	45947764	119664	Heart Decompensation	Diagnosis	Condition	CIEL
0	[COVID v1] Heart disease	45947745	119403	Peripartum Dilated Cardiomyopathy	Diagnosis	Condition	CIEL
0	[COVID v1] Heart disease	45947724	112716	Adams-Stokes Syndrome	Diagnosis	Condition	CIEL
0	[COVID v1] Heart disease	45947328	111001	Cardiac Insufficiency	Diagnosis	Condition	CIEL
0	[COVID v1] Heart disease	45947327	111000	Decreased Cardiac Reserve	Diagnosis	Condition	CIEL
0	[COVID v1] Heart disease	45947298	110481	Arrhythmogenic Right Ventricular Dysplasia	Diagnosis	Condition	CIEL
0	[COVID v1] Heart disease	45947291	110303	Blockage of Heart Bypass Graft	Diagnosis	Condition	CIEL
0	[COVID v1] Heart disease	45947024	117688	Leaky Heart Valve	Diagnosis	Condition	CIEL
0	[COVID v1] Heart disease	45947023	117687	Heart Valve Regurgitation	Diagnosis	Condition	CIEL
0	[COVID v1] Heart disease	45941506	159360	Congestive Heart Failure, NYHA Class IV	Diagnosis	Condition	CIEL
0	[COVID v1] Heart disease	45947003	117396	Hypertensive Heart and Kidney Disease	Diagnosis	Condition	CIEL
0	[COVID v1] Heart disease	45947002	117394	Benign Hypertensive Heart and Renal Disease with Heart Failure	Diagnosis	Condition	CIEL
0	[COVID v1] Heart disease	45946530	154314	left ventricular hypoplasia	Diagnosis	Condition	CIEL
0	[COVID v1] Heart disease	45946528	154254	sustained ventricular tachycardia	Diagnosis	Condition	CIEL
0	[COVID v1] Heart disease	45946522	153965	senile calcific aortic valve stenosis	Diagnosis	Condition	CIEL
0	[COVID v1] Heart disease	45946520	153954	cardiomyopathy secondary to drug	Diagnosis	Condition	CIEL
0	[COVID v1] Heart disease	45946490	146527	Candidal Endocarditis	Diagnosis	Condition	CIEL
0	[COVID v1] Heart disease	45946447	146177	Cardiac Failure After Obstetrical Surgery or Other Procedure Including Delivery	Diagnosis	Condition	CIEL
0	[COVID v1] Heart disease	45946445	146171	Cardiac Polyp	Diagnosis	Condition	CIEL
0	[COVID v1] Heart disease	45946319	152132	Disorders of Both Mitral and Tricuspid Valves	Diagnosis	Condition	CIEL
0	[COVID v1] Heart disease	45946318	152131	Disorders of Both Aortic and Tricuspid Valves	Diagnosis	Condition	CIEL
0	[COVID v1] Heart disease	45946173	139334	Gonococcal Heart Disease	Diagnosis	Condition	CIEL
0	[COVID v1] Heart disease	45946170	139302	Gouty Tophi of Heart	Diagnosis	Condition	CIEL
0	[COVID v1] Heart disease	45946091	153653	mitral valve annular calcification	Diagnosis	Condition	CIEL
0	[COVID v1] Heart disease	45946090	153651	pulmonary atresia with intact ventricular septum	Diagnosis	Condition	CIEL
0	[COVID v1] Heart disease	45946079	153276	Cardiac Tamponade due to Viral Pericarditis	Diagnosis	Condition	CIEL
0	[COVID v1] Heart disease	45946023	152382	Subsequent Myocardial Infarction of Inferior Wall	Diagnosis	Condition	CIEL
0	[COVID v1] Heart disease	45946009	145176	Chronic Rheumatic Valvulitis	Diagnosis	Condition	CIEL
0	[COVID v1] Heart disease	45945960	144665	Cobalt Cardiomyopathy	Diagnosis	Condition	CIEL
0	[COVID v1] Heart disease	45945914	138271	Hyperkinetic Heart Disease	Diagnosis	Condition	CIEL
0	[COVID v1] Heart disease	45945901	138193	Hypertensive Heart and Renal Disease in Obstetric Context	Diagnosis	Condition	CIEL
0	[COVID v1] Heart disease	45945900	138188	Hypertensive Heart Disease without Congestive Heart Failure	Diagnosis	Condition	CIEL
0	[COVID v1] Heart disease	45945885	138018	Hypoplastic Left Heart Syndrome	Diagnosis	Condition	CIEL
0	[COVID v1] Heart disease	45945862	137831	Illegal Abortion with Cardiac Arrest and/or Failure	Diagnosis	Condition	CIEL
0	[COVID v1] Heart disease	45945730	144099	Congenital Cardiovascular Disorder in the Puerperium - Baby Delivered During Previous Episode of Care	Diagnosis	Condition	CIEL
0	[COVID v1] Heart disease	45945707	143886	Congenital Insufficiency of Aortic Valve	Diagnosis	Condition	CIEL
0	[COVID v1] Heart disease	45945685	137702	Preinfarction Syndrome	Diagnosis	Condition	CIEL
0	[COVID v1] Heart disease	45945623	137160	Infundibular Pulmonic Stenosis	Diagnosis	Condition	CIEL
0	[COVID v1] Heart disease	45945568	149909	Acute Anteroseptal Myocardial Infarction	Diagnosis	Condition	CIEL
0	[COVID v1] Heart disease	45945539	149647	Acute Myocardial Infarction of Atrium	Diagnosis	Condition	CIEL
0	[COVID v1] Heart disease	45945521	143706	Congenital Stenosis of Mitral Valve	Diagnosis	Condition	CIEL
0	[COVID v1] Heart disease	45945520	143704	Congenital Stenosis of Pulmonary Valve	Diagnosis	Condition	CIEL
0	[COVID v1] Heart disease	45945470	143328	Coronary Artery Spasm	Diagnosis	Condition	CIEL
0	[COVID v1] Heart disease	45945467	143315	Corrected Transposition of Great Vessels	Diagnosis	Condition	CIEL
0	[COVID v1] Heart disease	45945380	136488	Isolated Atrial Amyloid	Diagnosis	Condition	CIEL
0	[COVID v1] Heart disease	45945357	149528	Acute Right-Sided Heart Failure	Diagnosis	Condition	CIEL
0	[COVID v1] Heart disease	45945108	148795	Angina, Class I	Diagnosis	Condition	CIEL
0	[COVID v1] Heart disease	45945084	148551	Aortic Left Ventricular Tunnel	Diagnosis	Condition	CIEL
0	[COVID v1] Heart disease	45945082	148548	Aortic Valve Cusp Prolapse	Diagnosis	Condition	CIEL
0	[COVID v1] Heart disease	45945046	148204	Atrial Dilatation	Diagnosis	Condition	CIEL
0	[COVID v1] Heart disease	45945045	148198	Atrial Paroxysmal Tachycardia	Diagnosis	Condition	CIEL
0	[COVID v1] Heart disease	45945044	148196	Atrial Septal Defect	Diagnosis	Condition	CIEL
0	[COVID v1] Heart disease	45933409	148547	Aortic Valve Disorder	Diagnosis	Condition	CIEL
0	[COVID v1] Heart disease	45945013	142314	Dilated Cardiomyopathy Secondary to Deficiency	Diagnosis	Condition	CIEL
0	[COVID v1] Heart disease	45941502	159327	worsening angina	Diagnosis	Condition	CIEL
0	[COVID v1] Heart disease	45941483	159131	tricuspid valve abscess	Diagnosis	Condition	CIEL
0	[COVID v1] Heart disease	45945012	142312	Dilated Cardiomyopathy Secondary to Drug	Diagnosis	Condition	CIEL
0	[COVID v1] Heart disease	45945011	142309	Dilated Cardiomyopathy Secondary to Friedreich's Ataxia	Diagnosis	Condition	CIEL
0	[COVID v1] Heart disease	45945010	142300	Dilated Cardiomyopathy Secondary to Metazoal Myocarditis	Diagnosis	Condition	CIEL
0	[COVID v1] Heart disease	45945007	142270	Diphtheritic Myocarditis	Diagnosis	Condition	CIEL
0	[COVID v1] Heart disease	45944951	135552	Lown-Ganong-Levine Syndrome	Diagnosis	Condition	CIEL
0	[COVID v1] Heart disease	45944944	135497	Lyme Carditis	Diagnosis	Condition	CIEL
0	[COVID v1] Heart disease	45944805	147422	Bernheim's Syndrome	Diagnosis	Condition	CIEL
0	[COVID v1] Heart disease	45944797	147383	Bicuspid Cardiac Valve	Diagnosis	Condition	CIEL
0	[COVID v1] Heart disease	45944761	141563	Ebstein's Anomaly	Diagnosis	Condition	CIEL
0	[COVID v1] Heart disease	45944698	133983	Monocuspid Cardiac Valve	Diagnosis	Condition	CIEL
0	[COVID v1] Heart disease	45944682	133780	Multifocal PVCs	Diagnosis	Condition	CIEL
0	[COVID v1] Heart disease	45944476	134084	Mitral Stenosis with Insufficiency	Diagnosis	Condition	CIEL
0	[COVID v1] Heart disease	45944475	134082	Mitral Valve Stenosis	Diagnosis	Condition	CIEL
0	[COVID v1] Heart disease	45944457	132999	Nodular Calcific Aortic Valve Stenosis	Diagnosis	Condition	CIEL
0	[COVID v1] Heart disease	45944438	132826	Nonparoxysmal AV Nodal Tachycardia	Diagnosis	Condition	CIEL
0	[COVID v1] Heart disease	45944406	132606	Cardiac Complications of Anesthesia or Other Sedation in Labor and Delivery, Delivered, with Mention of Postpartum Complication	Diagnosis	Condition	CIEL
0	[COVID v1] Heart disease	45944235	130547	Pericarditis Secondary to Mulibrey Nanism	Diagnosis	Condition	CIEL
0	[COVID v1] Heart disease	45944163	129221	Premature Atrial Contraction	Diagnosis	Condition	CIEL
0	[COVID v1] Heart disease	45944151	129130	Primary Endomyocardial Fibrosis Restrictive Cardiomyopathy	Diagnosis	Condition	CIEL
0	[COVID v1] Heart disease	45944135	128937	Malignant Neoplasm of Heart	Diagnosis	Condition	CIEL
0	[COVID v1] Heart disease	45944102	128445	Progressive Angina	Diagnosis	Condition	CIEL
0	[COVID v1] Heart disease	45944058	128120	Pulmonary Incompetence, Non-Rheumatic	Diagnosis	Condition	CIEL
0	[COVID v1] Heart disease	45944057	128105	Pulmonary Valve Disorder	Diagnosis	Condition	CIEL
0	[COVID v1] Heart disease	45944016	127752	Refractory Angina	Diagnosis	Condition	CIEL
0	[COVID v1] Heart disease	45943999	127621	Restrictive Cardiomyopathy Secondary to Endocardial Fibroelastosis	Diagnosis	Condition	CIEL
0	[COVID v1] Heart disease	45943998	127616	Restrictive Cardiomyopathy Secondary to Infiltrations	Diagnosis	Condition	CIEL
0	[COVID v1] Heart disease	45943895	127454	Rheumatic Aortic Stenosis with Regurgitation	Diagnosis	Condition	CIEL
0	[COVID v1] Heart disease	45943894	127448	Rheumatic Disease of Tricuspid Valve	Diagnosis	Condition	CIEL
0	[COVID v1] Heart disease	45943893	127445	Rheumatic Heart Valve Failure	Diagnosis	Condition	CIEL
0	[COVID v1] Heart disease	45943892	127444	Rheumatic Heart Valve Regurgitation	Diagnosis	Condition	CIEL
0	[COVID v1] Heart disease	45943883	127375	Right Heart Failure Secondary to Left Heart Failure	Diagnosis	Condition	CIEL
0	[COVID v1] Heart disease	45943877	127310	Rubella Myocarditis	Diagnosis	Condition	CIEL
0	[COVID v1] Heart disease	45943872	127268	Rupture of Papillary Muscle	Diagnosis	Condition	CIEL
0	[COVID v1] Heart disease	45943797	126431	Sinoatrial Block	Diagnosis	Condition	CIEL
0	[COVID v1] Heart disease	45943730	125944	Status Anginosus	Diagnosis	Condition	CIEL
0	[COVID v1] Heart disease	45933432	148685	Anomalous Pulmonary Venous Drainage to Right Atrium	Diagnosis	Condition	CIEL
0	[COVID v1] Heart disease	45933433	148692	Anomalous Origin of Coronary Artery from Pulmonary Arterial Tree	Diagnosis	Condition	CIEL
0	[COVID v1] Heart disease	45933529	149640	Acute Myoendocarditis	Diagnosis	Condition	CIEL
0	[COVID v1] Heart disease	45933539	149710	Acute Left-Sided Congestive Heart Failure	Diagnosis	Condition	CIEL
0	[COVID v1] Heart disease	45933540	149711	Acute Left Ventricular Failure	Diagnosis	Condition	CIEL
0	[COVID v1] Heart disease	45933622	151873	Chronic Atrial Fibrillation	Diagnosis	Condition	CIEL
0	[COVID v1] Heart disease	45934117	159281	ventricular septal defect as current complication following acute myocardial infarction	Diagnosis	Condition	CIEL
0	[COVID v1] Heart disease	45934286	153555	acute non Q wave myocardial infarction, subsequent episode of care	Diagnosis	Condition	CIEL
0	[COVID v1] Heart disease	45934287	153556	acute non Q wave myocardial infarction, initial episode of care	Diagnosis	Condition	CIEL
0	[COVID v1] Heart disease	45934292	153659	atrioventricular canal defect	Diagnosis	Condition	CIEL
0	[COVID v1] Heart disease	45934301	154005	ischemic mitral valve regurgitation	Diagnosis	Condition	CIEL
0	[COVID v1] Heart disease	45934598	154978	acute rejection of cardiac transplant	Diagnosis	Condition	CIEL
0	[COVID v1] Heart disease	45934895	155761	coronary artery fistula	Diagnosis	Condition	CIEL
0	[COVID v1] Heart disease	45935129	156047	D-loop transposition of great arteries	Diagnosis	Condition	CIEL
0	[COVID v1] Heart disease	45935710	157472	left ventricular dysfunction	Diagnosis	Condition	CIEL
0	[COVID v1] Heart disease	45935711	157473	left ventricular outflow tract obstruction	Diagnosis	Condition	CIEL
0	[COVID v1] Heart disease	45935735	157620	malignant neoplasm overlapping heart, mediastinum and pleura sites	Diagnosis	Condition	CIEL
0	[COVID v1] Heart disease	45935983	158014	nonischemic cardiomyopathy	Diagnosis	Condition	CIEL
0	[COVID v1] Heart disease	45936024	120002	Congenital Cardiovascular Disorders of Mother, with Delivery	Diagnosis	Condition	CIEL
0	[COVID v1] Heart disease	45936025	120017	Congenital Atresia of Aortic Valve	Diagnosis	Condition	CIEL
0	[COVID v1] Heart disease	45936081	120876	Syphilitic Aortic Incompetence or Stenosis	Diagnosis	Condition	CIEL
0	[COVID v1] Heart disease	45936127	126759	Senile Myocarditis	Diagnosis	Condition	CIEL
0	[COVID v1] Heart disease	45936380	121918	Acute Non-ST-Elevation Myocardial Infarction	Diagnosis	Condition	CIEL
0	[COVID v1] Heart disease	45936435	127379	Right Bundle Branch Block, Anterior Fascicular Block and Posterior Fascicular Block	Diagnosis	Condition	CIEL
0	[COVID v1] Heart disease	45936440	127422	Rheumatic Tricuspid Valve Regurgitation	Diagnosis	Condition	CIEL
0	[COVID v1] Heart disease	45936441	127434	Rheumatic Mitral Valve Failure	Diagnosis	Condition	CIEL
0	[COVID v1] Heart disease	45936442	127436	Rheumatic Mitral Stenosis with Regurgitation	Diagnosis	Condition	CIEL
0	[COVID v1] Heart disease	45936443	127437	Rheumatic Mitral Stenosis	Diagnosis	Condition	CIEL
0	[COVID v1] Heart disease	45936444	127449	Rheumatic Disease of Pulmonary Valve	Diagnosis	Condition	CIEL
0	[COVID v1] Heart disease	45936445	127451	Rheumatic Disease of Aortic Valve	Diagnosis	Condition	CIEL
0	[COVID v1] Heart disease	45936446	127452	Rheumatic Chorea with Heart Involvement	Diagnosis	Condition	CIEL
0	[COVID v1] Heart disease	45936581	133377	Neonatal Tachycardia	Diagnosis	Condition	CIEL
0	[COVID v1] Heart disease	45936675	122851	Williams Syndrome	Diagnosis	Condition	CIEL
0	[COVID v1] Heart disease	45936705	123102	Viral Myocarditis	Diagnosis	Condition	CIEL
0	[COVID v1] Heart disease	45936720	123246	Ventricular Fibrillation and Flutter	Diagnosis	Condition	CIEL
0	[COVID v1] Heart disease	45936721	123248	Ventricular Ectopic Beats	Diagnosis	Condition	CIEL
0	[COVID v1] Heart disease	45936722	123251	Ventricular Bigeminy	Diagnosis	Condition	CIEL
0	[COVID v1] Heart disease	45936775	128119	Pulmonary Infundibular Stenosis	Diagnosis	Condition	CIEL
0	[COVID v1] Heart disease	45936812	128488	Primary Restrictive Cardiomyopathy	Diagnosis	Condition	CIEL
0	[COVID v1] Heart disease	45936847	133561	Myocarditis due to Hypersensitivity State	Diagnosis	Condition	CIEL
0	[COVID v1] Heart disease	45936895	134087	Mitral Cusp Prolapse	Diagnosis	Condition	CIEL
0	[COVID v1] Heart disease	45936966	138590	Histoplasma Duboisii with Endocarditis	Diagnosis	Condition	CIEL
0	[COVID v1] Heart disease	45936972	138647	High Output Heart Failure	Diagnosis	Condition	CIEL
0	[COVID v1] Heart disease	45937017	123920	Uhl's Disease	Diagnosis	Condition	CIEL
0	[COVID v1] Heart disease	45937039	124123	Trifascicular Block	Diagnosis	Condition	CIEL
0	[COVID v1] Heart disease	45937095	129131	Primary Endomyocardial Fibrosis Cardiomyopathy	Diagnosis	Condition	CIEL
0	[COVID v1] Heart disease	45937103	129219	Premature Closure of Foramen Ovale	Diagnosis	Condition	CIEL
0	[COVID v1] Heart disease	45937268	139069	Cardiac failure	Diagnosis	Condition	CIEL
0	[COVID v1] Heart disease	45937403	125136	Syphilis of Mitral Valve	Diagnosis	Condition	CIEL
0	[COVID v1] Heart disease	45937417	125246	Supraventricular Tachycardia	Diagnosis	Condition	CIEL
0	[COVID v1] Heart disease	45937830	158476	pre-existing hypertensive heart and renal disease complicating pregnancy, childbirth and the puerperium	Diagnosis	Condition	CIEL
0	[COVID v1] Heart disease	45937849	158626	rapid atrial fibrillation	Diagnosis	Condition	CIEL
0	[COVID v1] Heart disease	45937853	158706	rupture of cardiac wall without haemopericardium as current complication following acute myocardial infarction	Diagnosis	Condition	CIEL
0	[COVID v1] Heart disease	45938270	110041	Verrucous Endocarditis	Diagnosis	Condition	CIEL
0	[COVID v1] Heart disease	45938280	110231	Hypertensive Heart and Kidney Disease without Heart Failure and with End-Stage Renal Disease	Diagnosis	Condition	CIEL
0	[COVID v1] Heart disease	45938283	110274	Obstructive Cardiomyopathy	Diagnosis	Condition	CIEL
0	[COVID v1] Heart disease	45938382	112193	Tricuspid Valve Disorder	Diagnosis	Condition	CIEL
0	[COVID v1] Heart disease	45938406	112538	Supraventricular Dysrhythmia	Diagnosis	Condition	CIEL
0	[COVID v1] Heart disease	45938452	113111	Second Degree Atrioventricular Block	Diagnosis	Condition	CIEL
0	[COVID v1] Heart disease	45943561	124434	Toxic Myocarditis	Diagnosis	Condition	CIEL
0	[COVID v1] Heart disease	45943555	124411	Toxoplasma Myocarditis	Diagnosis	Condition	CIEL
0	[COVID v1] Heart disease	45943402	122854	Wide QRS Ventricular Tachycardia	Diagnosis	Condition	CIEL
0	[COVID v1] Heart disease	45943400	122841	Wolff-Parkinson-White Pattern	Diagnosis	Condition	CIEL
0	[COVID v1] Heart disease	45943327	115735	Mitral Valve Insufficiency	Diagnosis	Condition	CIEL
0	[COVID v1] Heart disease	45938460	113215	Right Bundle Branch Block and Left Anterior Fascicular Block	Diagnosis	Condition	CIEL
0	[COVID v1] Heart disease	45938591	115066	Cardiac Complications of Anesthesia or Other Sedation in Labor and Delivery, Unspecified as to Episode of Care	Diagnosis	Condition	CIEL
0	[COVID v1] Heart disease	45938600	115210	Atypical Verrucous Endocarditis	Diagnosis	Condition	CIEL
0	[COVID v1] Heart disease	45938614	115413	Myxomatous Mitral Valve	Diagnosis	Condition	CIEL
0	[COVID v1] Heart disease	45938672	116584	Mitral Click-Murmur Syndrome	Diagnosis	Condition	CIEL
0	[COVID v1] Heart disease	45938676	116639	Intraventricular Conduction Defect	Diagnosis	Condition	CIEL
0	[COVID v1] Heart disease	45938721	117387	Hypertensive Heart and Renal Disease with Renal Failure	Diagnosis	Condition	CIEL
0	[COVID v1] Heart disease	45938800	120879	Nonischemic Cardiomyopathy	Diagnosis	Condition	CIEL
0	[COVID v1] Heart disease	45938802	120884	Cardiac Septal Defect	Diagnosis	Condition	CIEL
0	[COVID v1] Heart disease	45938808	120996	Fascicular Block	Diagnosis	Condition	CIEL
0	[COVID v1] Heart disease	45938857	118218	Fetal Tachycardia	Diagnosis	Condition	CIEL
0	[COVID v1] Heart disease	45938891	118643	Congenital Endocardial Cushion Defect	Diagnosis	Condition	CIEL
0	[COVID v1] Heart disease	45938898	118734	Atrial Ectopy	Diagnosis	Condition	CIEL
0	[COVID v1] Heart disease	45938899	118736	Ectopia Cordis	Diagnosis	Condition	CIEL
0	[COVID v1] Heart disease	45938900	118737	Heart Displacement	Diagnosis	Condition	CIEL
0	[COVID v1] Heart disease	45938938	119394	Transposition of Great Vessels	Diagnosis	Condition	CIEL
0	[COVID v1] Heart disease	45938984	119927	Congenital Anomaly of Pulmonary Valve	Diagnosis	Condition	CIEL
0	[COVID v1] Heart disease	45939029	121609	Angina at Rest	Diagnosis	Condition	CIEL
0	[COVID v1] Heart disease	45939031	121615	Aneurysm of Heart (Wall)	Diagnosis	Condition	CIEL
0	[COVID v1] Heart disease	45939054	121826	ST Elevation Myocardial Infarction (STEMI)	Diagnosis	Condition	CIEL
0	[COVID v1] Heart disease	45939061	121921	Non-ST Elevation Myocardial Infarction (NSTEMI)	Diagnosis	Condition	CIEL
0	[COVID v1] Heart disease	45939063	121957	Acute Myocardial Infarction of Anterior Wall	Diagnosis	Condition	CIEL
0	[COVID v1] Heart disease	45939074	136724	Interpolated PVCs	Diagnosis	Condition	CIEL
0	[COVID v1] Heart disease	45939079	136769	Interauricular Septal Defect	Diagnosis	Condition	CIEL
0	[COVID v1] Heart disease	45939104	137010	Injury of Heart with Open Wound into Thorax	Diagnosis	Condition	CIEL
0	[COVID v1] Heart disease	45939154	122123	Acute/Subacute Infective Endocarditis	Diagnosis	Condition	CIEL
0	[COVID v1] Heart disease	45939249	129280	Postvalvulotomy Syndrome	Diagnosis	Condition	CIEL
0	[COVID v1] Heart disease	45941457	158974	subsequent myocardial infarction	Diagnosis	Condition	CIEL
0	[COVID v1] Heart disease	45939268	129402	Post-Infarction Mural Thrombus	Diagnosis	Condition	CIEL
0	[COVID v1] Heart disease	45939344	137640	Incomplete Atrioventricular Block with Atrioventricular Response	Diagnosis	Condition	CIEL
0	[COVID v1] Heart disease	45939410	123241	Ventricular Premature Complex	Diagnosis	Condition	CIEL
0	[COVID v1] Heart disease	45939480	124057	Tuberculosis of Endocardium	Diagnosis	Condition	CIEL
0	[COVID v1] Heart disease	45939565	138152	Hypertrophic Obstructive Cardiomyopathy	Diagnosis	Condition	CIEL
0	[COVID v1] Heart disease	45939644	124080	Truncus Arteriosus, Edwards' Type IV	Diagnosis	Condition	CIEL
0	[COVID v1] Heart disease	45939645	124081	Truncus Arteriosus, Edwards' Type III	Diagnosis	Condition	CIEL
0	[COVID v1] Heart disease	45939714	124597	Torsades de Pointes	Diagnosis	Condition	CIEL
0	[COVID v1] Heart disease	45939730	130719	Past Myocardial Infarction Diagnosed on ECG or Other Special Investigation, but Currently Presenting no Symptoms	Diagnosis	Condition	CIEL
0	[COVID v1] Heart disease	45939825	139071	HEART DISEASE	Diagnosis	Condition	CIEL
0	[COVID v1] Heart disease	45941414	155337	Brugada syndrome	Diagnosis	Condition	CIEL
0	[COVID v1] Heart disease	45941395	155200	atrioventricular septal defect (AVSD)	Diagnosis	Condition	CIEL
0	[COVID v1] Heart disease	45941316	142307	Dilated Cardiomyopathy Secondary to Glycogen Storage Disease	Diagnosis	Condition	CIEL
0	[COVID v1] Heart disease	45941315	142297	Dilated Cardiomyopathy Secondary to Myotonic Dystrophy	Diagnosis	Condition	CIEL
0	[COVID v1] Heart disease	45941314	142288	Dilated Cardiomyopathy Secondary to Scleroderma	Diagnosis	Condition	CIEL
0	[COVID v1] Heart disease	45941239	136433	Jervell and Lange-Nielson Syndrome	Diagnosis	Condition	CIEL
0	[COVID v1] Heart disease	45941147	128329	Protozoan Myocarditis	Diagnosis	Condition	CIEL
0	[COVID v1] Heart disease	45941116	128127	Pulmonary Heart Disease	Diagnosis	Condition	CIEL
0	[COVID v1] Heart disease	45941108	144166	Congenital Anomaly of Tricuspid Valve	Diagnosis	Condition	CIEL
0	[COVID v1] Heart disease	45941104	144103	Congenital Cardiomegaly	Diagnosis	Condition	CIEL
0	[COVID v1] Heart disease	45941098	144078	Congenital Complete Atrioventricular Block	Diagnosis	Condition	CIEL
0	[COVID v1] Heart disease	45941096	144069	Congenital Coronary Artery Sclerosis	Diagnosis	Condition	CIEL
0	[COVID v1] Heart disease	45941079	143938	Congenital Heart Block	Diagnosis	Condition	CIEL
0	[COVID v1] Heart disease	45941073	143885	Congenital Insufficiency of Mitral Valve	Diagnosis	Condition	CIEL
0	[COVID v1] Heart disease	45941067	143838	Congenital Malposition of Cardiac Apex	Diagnosis	Condition	CIEL
0	[COVID v1] Heart disease	45941028	135954	Legal Abortion with Cardiac Arrest and/or Failure	Diagnosis	Condition	CIEL
0	[COVID v1] Heart disease	45940883	127619	Restrictive Cardiomyopathy Secondary to Glycogen Storage Disease	Diagnosis	Condition	CIEL
0	[COVID v1] Heart disease	45940851	141919	Dissecting Aneurysm of Coronary Artery	Diagnosis	Condition	CIEL
0	[COVID v1] Heart disease	45940700	127439	Rheumatic Mitral and Aortic Valve Regurgitation	Diagnosis	Condition	CIEL
0	[COVID v1] Heart disease	45940699	127428	Rheumatic Pulmonary Valve Failure	Diagnosis	Condition	CIEL
0	[COVID v1] Heart disease	45940698	127424	Rheumatic Tricuspid Stenosis and Insufficiency	Diagnosis	Condition	CIEL
0	[COVID v1] Heart disease	45940697	127421	Rheumatic Tricuspid Valve Stenosis	Diagnosis	Condition	CIEL
0	[COVID v1] Heart disease	45940693	127382	Right Bundle Branch Block with Left Bundle Branch Block	Diagnosis	Condition	CIEL
0	[COVID v1] Heart disease	45940692	127381	Right Bundle Branch Block, Anterior Fascicular Block and Incomplete Left Bundle Branch Block	Diagnosis	Condition	CIEL
0	[COVID v1] Heart disease	45940691	127380	Right Bundle Blanch Block, Anterior Fascicular Block and Incomplete Posterior Fascicular Block	Diagnosis	Condition	CIEL
0	[COVID v1] Heart disease	45940690	127377	Right Bundle Branch Block, Posterior Fascicular Block and Incomplete Left Bundle Branch Block	Diagnosis	Condition	CIEL
0	[COVID v1] Heart disease	45940601	143329	Coronary Artery Rupture	Diagnosis	Condition	CIEL
0	[COVID v1] Heart disease	45940532	134290	Mesocardia	Diagnosis	Condition	CIEL
0	[COVID v1] Heart disease	45940522	134200	Microinfarct of Heart	Diagnosis	Condition	CIEL
0	[COVID v1] Heart disease	45940468	133559	Myocarditis due to Physical Agent	Diagnosis	Condition	CIEL
0	[COVID v1] Heart disease	45940415	126432	Sinoatrial Arrest with Nodal/Ventricular Escape	Diagnosis	Condition	CIEL
0	[COVID v1] Heart disease	45940370	141248	Endomyocardial Disease	Diagnosis	Condition	CIEL
0	[COVID v1] Heart disease	45940311	140776	Failed Attempted Abortion with Cardiac Arrest and/or Failure	Diagnosis	Condition	CIEL
0	[COVID v1] Heart disease	45940256	133051	New Onset Angina	Diagnosis	Condition	CIEL
0	[COVID v1] Heart disease	45940205	125971	Stable Angina	Diagnosis	Condition	CIEL
0	[COVID v1] Heart disease	45940158	125588	Subsequent Myocardial Infarction of Anterior Wall	Diagnosis	Condition	CIEL
0	[COVID v1] Heart disease	45940152	125577	Sudden Cardiac Death	Diagnosis	Condition	CIEL
0	[COVID v1] Heart disease	45939949	125114	Syphilitic Endocarditis of Mitral Valve	Diagnosis	Condition	CIEL
0	[COVID v1] Heart disease	45939948	125112	Syphilitic Endocarditis of Tricuspid Valve	Diagnosis	Condition	CIEL
0	[COVID v1] Heart disease	45939947	125105	Syphilitic Myocarditis	Diagnosis	Condition	CIEL
0	[COVID v1] Heart disease	45939925	124944	Tetralogy of Fallot	Diagnosis	Condition	CIEL
0	[COVID v1] Heart disease	45917363	156562	heart transplant failure	Diagnosis	Condition	CIEL
0	[COVID v1] Heart disease	45917467	157464	left atrial dilatation	Diagnosis	Condition	CIEL
0	[COVID v1] Heart disease	45907938	123242	Ventricular Premature Beats	Diagnosis	Condition	CIEL
0	[COVID v1] Heart disease	45907837	121001	Bulbus Cordis Anomalies and Anomalies of Cardiac Septal Closure	Diagnosis	Condition	CIEL
0	[COVID v1] Heart disease	45907830	120882	Hole in Heart	Diagnosis	Condition	CIEL
0	[COVID v1] Heart disease	45907796	120582	Chronic Pulmonary Heart Disease	Diagnosis	Condition	CIEL
0	[COVID v1] Heart disease	45917959	159282	ventricular tachycardia with normal heart	Diagnosis	Condition	CIEL
0	[COVID v1] Heart disease	45917974	159359	Congestive Heart Failure, NYHA Class III	Diagnosis	Condition	CIEL
0	[COVID v1] Heart disease	45907776	120304	Common Atrioventricular Canal	Diagnosis	Condition	CIEL
0	[COVID v1] Heart disease	45907763	120150	Conduction Disorder	Diagnosis	Condition	CIEL
0	[COVID v1] Heart disease	45907755	120003	Congenital Cardiovascular Disorders of Mother, Postpartum	Diagnosis	Condition	CIEL
0	[COVID v1] Heart disease	45907750	119910	CHF (Congestive Heart Failure)	Diagnosis	Condition	CIEL
0	[COVID v1] Heart disease	45918098	110469	Bacterial Aortic Valve Abscess	Diagnosis	Condition	CIEL
0	[COVID v1] Heart disease	45918157	111535	Ventricular Arrhythmia	Diagnosis	Condition	CIEL
0	[COVID v1] Heart disease	45907746	119837	Congenital Absence of Atrial Septum	Diagnosis	Condition	CIEL
0	[COVID v1] Heart disease	45907745	119836	Cor Triloculare Biventriculare	Diagnosis	Condition	CIEL
0	[COVID v1] Heart disease	45907706	112472	Tachyarrhythmia	Diagnosis	Condition	CIEL
0	[COVID v1] Heart disease	45918386	112473	Very Rapid Heartbeat	Diagnosis	Condition	CIEL
0	[COVID v1] Heart disease	45918681	117392	Malignant Hypertensive Heart and Renal Disease with Congestive Heart Failure and Renal Failure	Diagnosis	Condition	CIEL
0	[COVID v1] Heart disease	45918682	117395	Malignant Hypertensive Heart and Renal Disease with Heart Failure	Diagnosis	Condition	CIEL
0	[COVID v1] Heart disease	45907649	111564	Vegetative Endocarditis	Diagnosis	Condition	CIEL
0	[COVID v1] Heart disease	45907603	110525	Electromechanical Dissociation	Diagnosis	Condition	CIEL
0	[COVID v1] Heart disease	45918691	117515	Histoplasmosis Endocarditis	Diagnosis	Condition	CIEL
0	[COVID v1] Heart disease	45907598	110470	Bacterial Mitral Valve Abscess	Diagnosis	Condition	CIEL
0	[COVID v1] Heart disease	45907597	110467	Bacterial Tricuspid Valve Abscess	Diagnosis	Condition	CIEL
0	[COVID v1] Heart disease	45907582	110236	Hypertensive Heart and Kidney Disease without Heart Failure and with Chronic Kidney Disease Stage I	Diagnosis	Condition	CIEL
0	[COVID v1] Heart disease	45907527	116835	Injury to Heart	Diagnosis	Condition	CIEL
0	[COVID v1] Heart disease	45918927	113235	Rheumatic Disease of Mitral and Aortic Valves	Diagnosis	Condition	CIEL
0	[COVID v1] Heart disease	45907471	118251	Abnormal Fetal Heart Rate or Rhythm Affecting Management of Mother	Diagnosis	Condition	CIEL
0	[COVID v1] Heart disease	45907433	117690	Valvular heart disease	Diagnosis	Condition	CIEL
0	[COVID v1] Heart disease	45918928	113238	Rheumatic Valvular Disease	Diagnosis	Condition	CIEL
0	[COVID v1] Heart disease	45919227	118217	Fetal Tachycardia Affecting Management of Mother	Diagnosis	Condition	CIEL
0	[COVID v1] Heart disease	45919252	118642	Other Congenital Endocardial Cushion Defect	Diagnosis	Condition	CIEL
0	[COVID v1] Heart disease	45919297	162212	Acute exacerbation of congestive heart failure	Diagnosis	Condition	CIEL
0	[COVID v1] Heart disease	45907420	117516	Histoplasma Capsulatum Endocarditis	Diagnosis	Condition	CIEL
0	[COVID v1] Heart disease	45907406	117397	Hypertensive Cardiovascular-Renal Disease	Diagnosis	Condition	CIEL
0	[COVID v1] Heart disease	45907405	117388	Benign Hypertensive Heart and Renal Disease with Renal Failure	Diagnosis	Condition	CIEL
0	[COVID v1] Heart disease	45907404	117385	Heart Failure due to High Blood Pressure	Diagnosis	Condition	CIEL
0	[COVID v1] Heart disease	45919536	115241	Nodal Rhythm Disorder	Diagnosis	Condition	CIEL
0	[COVID v1] Heart disease	45919547	115429	Eosinophilic Myocarditis	Diagnosis	Condition	CIEL
0	[COVID v1] Heart disease	45919548	115431	Myocardial Ischemia	Diagnosis	Condition	CIEL
0	[COVID v1] Heart disease	45907359	115485	Mural Thrombus of Heart	Diagnosis	Condition	CIEL
0	[COVID v1] Heart disease	45907354	115428	Myocarditis	Diagnosis	Condition	CIEL
0	[COVID v1] Heart disease	45919812	119424	Diastolic Heart Failure	Diagnosis	Condition	CIEL
0	[COVID v1] Heart disease	45920317	141292	Endocarditis with Infective Aneurysm	Diagnosis	Condition	CIEL
0	[COVID v1] Heart disease	45907353	115426	Myocarditis due to Infectious Agent	Diagnosis	Condition	CIEL
0	[COVID v1] Heart disease	45907329	115001	Old Myocardial Infarction	Diagnosis	Condition	CIEL
0	[COVID v1] Heart disease	45907267	113918	Peripartum Cardiomyopathy	Diagnosis	Condition	CIEL
0	[COVID v1] Heart disease	45907260	113800	Primary Endocardial Fibroelastosis	Diagnosis	Condition	CIEL
0	[COVID v1] Heart disease	45907220	113237	Rheumatic Disease of Heart Valve	Diagnosis	Condition	CIEL
0	[COVID v1] Heart disease	45907219	113232	Rheumatic Disease of Endocardium, Valve	Diagnosis	Condition	CIEL
0	[COVID v1] Heart disease	45920318	141295	Endocardial Fibroelastosis	Diagnosis	Condition	CIEL
0	[COVID v1] Heart disease	45920375	144506	Complete Left Bundle Branch Block	Diagnosis	Condition	CIEL
0	[COVID v1] Heart disease	45920380	144547	Common Truncus Arteriosus	Diagnosis	Condition	CIEL
0	[COVID v1] Heart disease	45920505	133406	Neonatal Dysrhythmia	Diagnosis	Condition	CIEL
0	[COVID v1] Heart disease	45907205	113095	Secondary Dilated Cardiomyopathy	Diagnosis	Condition	CIEL
0	[COVID v1] Heart disease	45920570	137866	Idioventricular Rhythm	Diagnosis	Condition	CIEL
0	[COVID v1] Heart disease	45907180	112949	Arrhythmia, Sinus Node	Diagnosis	Condition	CIEL
0	[COVID v1] Heart disease	45906045	221	RHEUMATIC HEART DISEASE	Diagnosis	Condition	CIEL
0	[COVID v1] Heart disease	45909086	133665	Mumps Myocarditis	Diagnosis	Condition	CIEL
0	[COVID v1] Heart disease	45909080	133587	Mycotic Endocarditis	Diagnosis	Condition	CIEL
0	[COVID v1] Heart disease	45920696	145180	Chronic Rheumatic Heart Disease with Myocarditis	Diagnosis	Condition	CIEL
0	[COVID v1] Heart disease	45920717	145301	Chronic Left-Sided Heart Failure	Diagnosis	Condition	CIEL
0	[COVID v1] Heart disease	45920720	145316	Chronic Interstitial Myocarditis	Diagnosis	Condition	CIEL
0	[COVID v1] Heart disease	45909077	133558	Myocarditis due to Radiation	Diagnosis	Condition	CIEL
0	[COVID v1] Heart disease	45920767	133523	Myxoid Transformation of Cardiac Valve	Diagnosis	Condition	CIEL
0	[COVID v1] Heart disease	45920768	133527	Myxedema Heart Disease	Diagnosis	Condition	CIEL
0	[COVID v1] Heart disease	45908938	127443	Rheumatic Heart Valve Stenosis	Diagnosis	Condition	CIEL
0	[COVID v1] Heart disease	45908937	127435	Rheumatic Mitral Valve and Aortic Valve Stenosis	Diagnosis	Condition	CIEL
0	[COVID v1] Heart disease	45908936	127425	Rheumatic Pulmonary Valve Stenosis with Insufficiency	Diagnosis	Condition	CIEL
0	[COVID v1] Heart disease	45909130	134085	Mitral Stenosis and Aortic Insufficiency	Diagnosis	Condition	CIEL
0	[COVID v1] Heart disease	45909150	135342	Malignant Endocarditis	Diagnosis	Condition	CIEL
0	[COVID v1] Heart disease	45909230	135982	Left Bundle Branch Hemiblock	Diagnosis	Condition	CIEL
0	[COVID v1] Heart disease	45909231	135983	Left Bundle Branch Block	Diagnosis	Condition	CIEL
0	[COVID v1] Heart disease	45920773	133562	Myocarditis due to Drug	Diagnosis	Condition	CIEL
0	[COVID v1] Heart disease	45920861	138190	Hypertensive Heart Disease Complicating or Reason for Care During Puerperium	Diagnosis	Condition	CIEL
0	[COVID v1] Heart disease	45920862	138191	Hypertensive Heart Disease Complicating or Reason for Care During Pregnancy	Diagnosis	Condition	CIEL
0	[COVID v1] Heart disease	45920863	138196	Hypertensive Heart and Renal Disease Complicating or Reason for Care During Childbirth	Diagnosis	Condition	CIEL
0	[COVID v1] Heart disease	45920897	138454	Foetus Anideus	Diagnosis	Condition	CIEL
0	[COVID v1] Heart disease	45920929	142285	Dilated Cardiomyopathy Secondary to Toxic Reaction	Diagnosis	Condition	CIEL
0	[COVID v1] Heart disease	45920931	142291	Dilated Cardiomyopathy Secondary to Radiation	Diagnosis	Condition	CIEL
0	[COVID v1] Heart disease	45909232	135984	Left Anterior Fascicular Block	Diagnosis	Condition	CIEL
0	[COVID v1] Heart disease	45909267	136280	Keshan Disease	Diagnosis	Condition	CIEL
0	[COVID v1] Heart disease	45909523	134842	Malignant Tumor of Heart	Diagnosis	Condition	CIEL
0	[COVID v1] Heart disease	45909701	140199	Fibroid Myocarditis	Diagnosis	Condition	CIEL
0	[COVID v1] Heart disease	45909745	140591	Familial Cardiomyopathy	Diagnosis	Condition	CIEL
0	[COVID v1] Heart disease	45909774	141632	Dysfunction of Papillary Muscle	Diagnosis	Condition	CIEL
0	[COVID v1] Heart disease	45909779	141698	Drug-Related Myocardial Necrosis Syndrome	Diagnosis	Condition	CIEL
0	[COVID v1] Heart disease	45920932	142301	Dilated Cardiomyopathy Secondary to Metabolic Disorder	Diagnosis	Condition	CIEL
0	[COVID v1] Heart disease	45920933	142302	Dilated Cardiomyopathy Secondary to Malignancy	Diagnosis	Condition	CIEL
0	[COVID v1] Heart disease	45920934	142304	Dilated Cardiomyopathy Secondary to Infection	Diagnosis	Condition	CIEL
0	[COVID v1] Heart disease	45920935	142310	Dilated Cardiomyopathy Secondary to Familial Storage Disease	Diagnosis	Condition	CIEL
0	[COVID v1] Heart disease	45920936	142316	Dilated Cardiomyopathy Secondary to Amyloidosis	Diagnosis	Condition	CIEL
0	[COVID v1] Heart disease	45909828	142286	Dilated Cardiomyopathy Secondary to Systemic Lupus Erythematosus	Diagnosis	Condition	CIEL
0	[COVID v1] Heart disease	45909829	142292	Dilated Cardiomyopathy Secondary to Protozoal Myocarditis	Diagnosis	Condition	CIEL
0	[COVID v1] Heart disease	45909830	142294	Dilated Cardiomyopathy Secondary to Phytanic Acid Storage Disease	Diagnosis	Condition	CIEL
0	[COVID v1] Heart disease	45921050	146159	Cardiorespiratory Failure as a Complication of Care	Diagnosis	Condition	CIEL
0	[COVID v1] Heart disease	45921105	134370	Meningococcal Endocarditis	Diagnosis	Condition	CIEL
0	[COVID v1] Heart disease	45921210	139073	Heart Block	Diagnosis	Condition	CIEL
0	[COVID v1] Heart disease	45921287	143244	Coxsackie Myocarditis	Diagnosis	Condition	CIEL
0	[COVID v1] Heart disease	45909831	142295	Dilated Cardiomyopathy Secondary to Nutritive Deficiency	Diagnosis	Condition	CIEL
0	[COVID v1] Heart disease	45909832	142299	Dilated Cardiomyopathy Secondary to Mucopolysaccharidosis	Diagnosis	Condition	CIEL
0	[COVID v1] Heart disease	45909833	142303	Dilated Cardiomyopathy Secondary to Infiltration	Diagnosis	Condition	CIEL
0	[COVID v1] Heart disease	45921296	143321	Coronary Stricture	Diagnosis	Condition	CIEL
0	[COVID v1] Heart disease	45921297	143326	Coronary Artery Thrombosis	Diagnosis	Condition	CIEL
0	[COVID v1] Heart disease	45921351	144123	Congenital Atresia of Pulmonary Valve	Diagnosis	Condition	CIEL
0	[COVID v1] Heart disease	45909834	142311	Dilated Cardiomyopathy Secondary to Electrolyte Deficiency	Diagnosis	Condition	CIEL
0	[COVID v1] Heart disease	45909835	142313	Dilated Cardiomyopathy Secondary to Dermatomyositis	Diagnosis	Condition	CIEL
0	[COVID v1] Heart disease	45909836	142315	Dilated Cardiomyopathy Secondary to Bacterial Myocarditis	Diagnosis	Condition	CIEL
0	[COVID v1] Heart disease	45909843	142351	Diffuse Intraventricular Block	Diagnosis	Condition	CIEL
0	[COVID v1] Heart disease	45909854	142491	Dextrocardia	Diagnosis	Condition	CIEL
0	[COVID v1] Heart disease	45921431	148254	Asystole	Diagnosis	Condition	CIEL
0	[COVID v1] Heart disease	45909920	143246	Coxsackie Endocarditis	Diagnosis	Condition	CIEL
0	[COVID v1] Heart disease	45909927	143324	Coronary Graft Occluded	Diagnosis	Condition	CIEL
0	[COVID v1] Heart disease	45909928	143333	Coronary Arteritis	Diagnosis	Condition	CIEL
0	[COVID v1] Heart disease	45909931	143380	Cor Triatriatum	Diagnosis	Condition	CIEL
0	[COVID v1] Heart disease	45921733	145178	Chronic Rheumatic Myopericarditis	Diagnosis	Condition	CIEL
0	[COVID v1] Heart disease	45909982	141293	Endocarditis Associated with Another Disorder	Diagnosis	Condition	CIEL
0	[COVID v1] Heart disease	45921781	149461	Acyanotic Congenital Heart Disease	Diagnosis	Condition	CIEL
0	[COVID v1] Heart disease	45910060	138187	Hypertensive Heart Failure	Diagnosis	Condition	CIEL
0	[COVID v1] Heart disease	45910061	138192	Hypertensive Heart Disease Complicating or Reason for Care During Childbirth	Diagnosis	Condition	CIEL
0	[COVID v1] Heart disease	45910202	144216	Congenital Anomaly of Mitral Valve	Diagnosis	Condition	CIEL
0	[COVID v1] Heart disease	45910226	144356	Congenital Absence of Coronary Artery	Diagnosis	Condition	CIEL
0	[COVID v1] Heart disease	45921806	149709	Acute Left-Sided Heart Failure	Diagnosis	Condition	CIEL
0	[COVID v1] Heart disease	45921854	160445	Valvular disease, non-coded	Diagnosis	Condition	CIEL
0	[COVID v1] Heart disease	45910300	145174	Chronic Right-Sided Congestive Heart Failure	Diagnosis	Condition	CIEL
0	[COVID v1] Heart disease	45921917	158230	pacemaker twiddler's syndrome	Diagnosis	Condition	CIEL
0	[COVID v1] Heart disease	45921944	158477	pre-existing hypertensive heart and renal disease complicating pregnancy, childbirth and the puerperium, unspecified as to episode of care, or not applicable	Diagnosis	Condition	CIEL
0	[COVID v1] Heart disease	45922065	159358	Congestive Heart Failure, NYHA Class II	Diagnosis	Condition	CIEL
0	[COVID v1] Heart disease	45923489	115188	Noninfective Endocarditis	Diagnosis	Condition	CIEL
0	[COVID v1] Heart disease	45923512	115412	Myxoid Transformation of Mitral Valve	Diagnosis	Condition	CIEL
0	[COVID v1] Heart disease	45923513	115427	Infective Myocarditis	Diagnosis	Condition	CIEL
0	[COVID v1] Heart disease	45910321	145349	Chronic Heart Failure	Diagnosis	Condition	CIEL
0	[COVID v1] Heart disease	45910334	145456	Chronic Cor Pulmonale	Diagnosis	Condition	CIEL
0	[COVID v1] Heart disease	45923514	115434	Myocardial Disorder	Diagnosis	Condition	CIEL
0	[COVID v1] Heart disease	45923543	125630	Subendocardial Ischaemia	Diagnosis	Condition	CIEL
0	[COVID v1] Heart disease	45923555	125745	Subacute Endocarditis	Diagnosis	Condition	CIEL
0	[COVID v1] Heart disease	45923786	116585	Mitral Valve Prolapse Syndrome	Diagnosis	Condition	CIEL
0	[COVID v1] Heart disease	45923789	116608	Ischemic Heart Disease	Diagnosis	Condition	CIEL
0	[COVID v1] Heart disease	45910508	148191	Atrioventricular Block	Diagnosis	Condition	CIEL
0	[COVID v1] Heart disease	45910509	148194	Atrial Tachycardia	Diagnosis	Condition	CIEL
0	[COVID v1] Heart disease	45923841	126500	Silent Myocardial Ischemia	Diagnosis	Condition	CIEL
0	[COVID v1] Heart disease	45910510	148197	Atrial Premature Complex	Diagnosis	Condition	CIEL
0	[COVID v1] Heart disease	45924024	117303	Idiopathic Hypertrophic Subaortic Stenosis	Diagnosis	Condition	CIEL
0	[COVID v1] Heart disease	45910512	148202	Atrial Flutter	Diagnosis	Condition	CIEL
0	[COVID v1] Heart disease	45910589	149638	Acute Myopericarditis	Diagnosis	Condition	CIEL
0	[COVID v1] Heart disease	45910663	148794	Angina, Class II	Diagnosis	Condition	CIEL
0	[COVID v1] Heart disease	45910740	146167	Cardiac Tamponade	Diagnosis	Condition	CIEL
0	[COVID v1] Heart disease	45910741	146169	Cardiac Septal Defect, Acquired	Diagnosis	Condition	CIEL
0	[COVID v1] Heart disease	45910742	146188	Cardiac Arrest due to Pacemaker Failure	Diagnosis	Condition	CIEL
0	[COVID v1] Heart disease	45924032	117383	Hypertensive Heart Disease with Heart Failure	Diagnosis	Condition	CIEL
0	[COVID v1] Heart disease	45910821	143883	Congenital Insufficiency of Tricuspid Valve	Diagnosis	Condition	CIEL
0	[COVID v1] Heart disease	45924112	127140	Scarring of Papillary Muscle	Diagnosis	Condition	CIEL
0	[COVID v1] Heart disease	45924145	127386	Right Branch Block, Incomplete Anterior Fascicular Block and Incomplete Posterior Fascicular Block	Diagnosis	Condition	CIEL
0	[COVID v1] Heart disease	45910822	143902	Congenital Hypoplasia of Heart	Diagnosis	Condition	CIEL
0	[COVID v1] Heart disease	45910866	152040	Atrioventricular Septal Defect	Diagnosis	Condition	CIEL
0	[COVID v1] Heart disease	45910888	152221	Junctional Premature Depolarization	Diagnosis	Condition	CIEL
0	[COVID v1] Heart disease	45910908	152399	Transient Myocardial Ischaemia of Newborn	Diagnosis	Condition	CIEL
0	[COVID v1] Heart disease	45910958	153387	Neoplasm of Heart	Diagnosis	Condition	CIEL
0	[COVID v1] Heart disease	45924148	127426	Rheumatic Pulmonary Valve Stenosis	Diagnosis	Condition	CIEL
0	[COVID v1] Heart disease	45910965	153583	mitral valve vegetation	Diagnosis	Condition	CIEL
0	[COVID v1] Heart disease	45924150	127432	Rheumatic Mitral Valve Stenosis and Aortic Valve Insufficiency	Diagnosis	Condition	CIEL
0	[COVID v1] Heart disease	45924151	127438	Rheumatic Mitral Regurgitation	Diagnosis	Condition	CIEL
0	[COVID v1] Heart disease	45910971	153645	ALCAPA (anomalous left coronary artery from the pulmonary artery)	Diagnosis	Condition	CIEL
0	[COVID v1] Heart disease	45910977	153763	hypertrophic nonobstructive cardiomyopathy	Diagnosis	Condition	CIEL
0	[COVID v1] Heart disease	45910978	153765	non-rheumatic tricuspid valve insufficiency	Diagnosis	Condition	CIEL
0	[COVID v1] Heart disease	45910988	154007	chronic coronary artery disease	Diagnosis	Condition	CIEL
0	[COVID v1] Heart disease	45911077	154947	acute Chagas' disease with heart involvement	Diagnosis	Condition	CIEL
0	[COVID v1] Heart disease	45911213	155429	cardiac complications of anesthesia during labor and delivery	Diagnosis	Condition	CIEL
0	[COVID v1] Heart disease	45924152	127442	Rheumatic Heart Valve Stenosis with Insufficiency	Diagnosis	Condition	CIEL
0	[COVID v1] Heart disease	45924258	118271	Fetal Bradycardia	Diagnosis	Condition	CIEL
0	[COVID v1] Heart disease	45924303	119070	Complications due to Heart Valve Prosthesis	Diagnosis	Condition	CIEL
0	[COVID v1] Heart disease	45924304	119071	Prosthetic Valve Dysfunction	Diagnosis	Condition	CIEL
0	[COVID v1] Heart disease	45924327	127615	Restrictive Cardiomyopathy Secondary to Malignancy	Diagnosis	Condition	CIEL
0	[COVID v1] Heart disease	45911263	149915	Acute and Subacute Infective Endocarditis in Diseases Classified Elsewhere	Diagnosis	Condition	CIEL
0	[COVID v1] Heart disease	45924328	127617	Restrictive Cardiomyopathy Secondary to Hemochromatosis	Diagnosis	Condition	CIEL
0	[COVID v1] Heart disease	45911471	157474	left ventricular thrombus	Diagnosis	Condition	CIEL
0	[COVID v1] Heart disease	45911547	158157	other and unspecified right bundle-branch block	Diagnosis	Condition	CIEL
0	[COVID v1] Heart disease	45911550	158186	overlapping malignant lesion of heart, mediastinum and pleura	Diagnosis	Condition	CIEL
0	[COVID v1] Heart disease	45911597	159153	triple vessel coronary artery disease	Diagnosis	Condition	CIEL
0	[COVID v1] Heart disease	45924344	127787	Recurrent Rheumatic Heart Disease	Diagnosis	Condition	CIEL
0	[COVID v1] Heart disease	45911611	159280	ventricular myxoma	Diagnosis	Condition	CIEL
0	[COVID v1] Heart disease	45911950	158599	pulmonary valve abscess	Diagnosis	Condition	CIEL
0	[COVID v1] Heart disease	45924376	128059	Purulent Endocarditis	Diagnosis	Condition	CIEL
0	[COVID v1] Heart disease	45924516	119816	Coronary Heart Disease	Diagnosis	Condition	CIEL
0	[COVID v1] Heart disease	45911972	158815	silent myocardial infarction	Diagnosis	Condition	CIEL
0	[COVID v1] Heart disease	45913164	110235	Hypertensive Heart and Kidney Disease without Heart Failure and with Chronic Kidney Disease Stage II	Diagnosis	Condition	CIEL
0	[COVID v1] Heart disease	45913328	110150	Acute Coronary Insufficiency Syndrome	Diagnosis	Condition	CIEL
0	[COVID v1] Heart disease	45913630	115736	Mitral Valve Disorder	Diagnosis	Condition	CIEL
0	[COVID v1] Heart disease	45913655	116114	Malignant Hypertensive Heart and Kidney Disease without Heart Failure or Chronic Kidney Disease	Diagnosis	Condition	CIEL
0	[COVID v1] Heart disease	45924517	119821	Coronary Atherosclerosis	Diagnosis	Condition	CIEL
0	[COVID v1] Heart disease	45913731	117386	Hypertensive heart disease	Diagnosis	Condition	CIEL
0	[COVID v1] Heart disease	45913732	117391	Benign Hypertensive Heart and Renal Disease with Congestive Heart Failure and Renal Failure	Diagnosis	Condition	CIEL
0	[COVID v1] Heart disease	45924532	120004	Congenital Cardiovascular Disorders of Mother, with Delivery, with Mention of Postpartum Complication	Diagnosis	Condition	CIEL
0	[COVID v1] Heart disease	45924545	120148	Cardiac Dysrhythmia	Diagnosis	Condition	CIEL
0	[COVID v1] Heart disease	45924570	120626	Chronic Ischaemic Heart Disease	Diagnosis	Condition	CIEL
0	[COVID v1] Heart disease	45924603	128864	Primary Malignant Neoplasm of Myocardium	Diagnosis	Condition	CIEL
0	[COVID v1] Heart disease	45924622	129124	Primary Familial Hypertrophic Cardiomyopathy	Diagnosis	Condition	CIEL
0	[COVID v1] Heart disease	45913733	117393	Hypertensive Heart and Renal Disease with Heart Failure	Diagnosis	Condition	CIEL
0	[COVID v1] Heart disease	45924624	129137	Primary Dilated Cardiomyopathy	Diagnosis	Condition	CIEL
0	[COVID v1] Heart disease	45924729	110256	Mitral Valve Disease	Diagnosis	Condition	CIEL
0	[COVID v1] Heart disease	45913848	120609	Chronic Myocardial Ischaemia	Diagnosis	Condition	CIEL
0	[COVID v1] Heart disease	45913892	118624	Endomyocardial Fibrosis	Diagnosis	Condition	CIEL
0	[COVID v1] Heart disease	45913893	118639	Endocarditis	Diagnosis	Condition	CIEL
0	[COVID v1] Heart disease	45913959	119813	Coronary Occlusion	Diagnosis	Condition	CIEL
0	[COVID v1] Heart disease	45914038	113096	Tachycardia-Induced Cardiomyopathy	Diagnosis	Condition	CIEL
0	[COVID v1] Heart disease	45914101	113848	Premature Beats	Diagnosis	Condition	CIEL
0	[COVID v1] Heart disease	45914222	123371	Valvular Endocarditis	Diagnosis	Condition	CIEL
0	[COVID v1] Heart disease	45924743	110437	Right Hypoplastic Heart Syndrome	Diagnosis	Condition	CIEL
0	[COVID v1] Heart disease	45914297	124127	Tricuspid Stenosis, Non-Rheumatic	Diagnosis	Condition	CIEL
0	[COVID v1] Heart disease	45914330	125123	Syphilitic Aortic Stenosis	Diagnosis	Condition	CIEL
0	[COVID v1] Heart disease	45914350	125296	Supernumerary Cusps of the Mitral Valve	Diagnosis	Condition	CIEL
0	[COVID v1] Heart disease	45914388	126516	Sick Sinus Syndrome	Diagnosis	Condition	CIEL
0	[COVID v1] Heart disease	45924783	121217	Heart Disease and Kidney Failure due to High Blood Pressure	Diagnosis	Condition	CIEL
0	[COVID v1] Heart disease	45914410	126709	Septic Myocarditis - Staphylococcal	Diagnosis	Condition	CIEL
0	[COVID v1] Heart disease	45924794	121344	Auriculo Ventricular Dissociation	Diagnosis	Condition	CIEL
0	[COVID v1] Heart disease	45924828	121823	Acute Myocardial Infarction, Subendocardial Infarction	Diagnosis	Condition	CIEL
0	[COVID v1] Heart disease	45914497	127378	Right Bundle Branch Block, Posterior Fascicular Block and Incomplete Anterior Fascicular Block	Diagnosis	Condition	CIEL
0	[COVID v1] Heart disease	45914502	127456	Rheumatic Aortic Regurgitation	Diagnosis	Condition	CIEL
0	[COVID v1] Heart disease	45914518	127614	Restrictive Cardiomyopathy Secondary to Mucopolysaccharidosis	Diagnosis	Condition	CIEL
0	[COVID v1] Heart disease	45914519	127620	Restrictive Cardiomyopathy Secondary to Familial Storage Disease	Diagnosis	Condition	CIEL
0	[COVID v1] Heart disease	45914520	127622	Restrictive Cardiomyopathy Secondary to Amyloidosis	Diagnosis	Condition	CIEL
0	[COVID v1] Heart disease	45914726	121221	Benign Hypertensive Heart and Kidney Disease without Heart Failure or Chronic Kidney Disease	Diagnosis	Condition	CIEL
0	[COVID v1] Heart disease	45924892	130714	Patent Foramen Ovale	Diagnosis	Condition	CIEL
0	[COVID v1] Heart disease	45924995	121843	Acute Rheumatic Fever with Multiple Types of Heart Involvement	Diagnosis	Condition	CIEL
0	[COVID v1] Heart disease	45924997	121864	Acute Myocardial Infarction, True Posterior Wall Infarction	Diagnosis	Condition	CIEL
0	[COVID v1] Heart disease	45925001	121958	Acute Myocardial Infarction, Subsequent Episode of Care	Diagnosis	Condition	CIEL
0	[COVID v1] Heart disease	45925205	112715	Stokes-Adams Syncope	Diagnosis	Condition	CIEL
0	[COVID v1] Heart disease	45925236	113227	RHEUMATIC HEART DISEASE	Diagnosis	Condition	CIEL
0	[COVID v1] Heart disease	45925262	123253	Ventricular Aneurysm	Diagnosis	Condition	CIEL
0	[COVID v1] Heart disease	45925349	131603	Ostium Secundum Type Atrial Septal Defect	Diagnosis	Condition	CIEL
0	[COVID v1] Heart disease	45925403	113295	Restrictive Cardiomyopathy with Endomyocardial Fibrosis	Diagnosis	Condition	CIEL
0	[COVID v1] Heart disease	45914734	121285	AV Junctional Rhythm	Diagnosis	Condition	CIEL
0	[COVID v1] Heart disease	45925430	113855	Intermediate Coronary Syndrome	Diagnosis	Condition	CIEL
0	[COVID v1] Heart disease	45914740	121346	Flutter-Fibrillation	Diagnosis	Condition	CIEL
0	[COVID v1] Heart disease	45925749	155431	cardiac transplant failure and rejection	Diagnosis	Condition	CIEL
0	[COVID v1] Heart disease	45925792	155747	controlled atrial fibrillation	Diagnosis	Condition	CIEL
0	[COVID v1] Heart disease	45925869	141294	Typhoid Endocarditis	Diagnosis	Condition	CIEL
0	[COVID v1] Heart disease	45914753	121610	Angina Pectoris	Diagnosis	Condition	CIEL
0	[COVID v1] Heart disease	45914772	121855	Acute Pulmonary Heart Disease	Diagnosis	Condition	CIEL
0	[COVID v1] Heart disease	45914776	121940	Acute Myocardial Infarction of Lateral Wall	Diagnosis	Condition	CIEL
0	[COVID v1] Heart disease	45914777	121959	Acute Myocardial Infarction, Initial Episode of Care	Diagnosis	Condition	CIEL
0	[COVID v1] Heart disease	45914783	122009	Acute Ischaemic Heart Disease	Diagnosis	Condition	CIEL
0	[COVID v1] Heart disease	45926014	150864	Abnormal Fetal Heart Beat First Noted During Labor or Delivery in Liveborn Infant	Diagnosis	Condition	CIEL
0	[COVID v1] Heart disease	45926076	155975	discordant atrioventricular connection	Diagnosis	Condition	CIEL
0	[COVID v1] Heart disease	45914789	122093	Acute Coronary Syndrome	Diagnosis	Condition	CIEL
0	[COVID v1] Heart disease	45914791	122124	Acute and Subacute Bacterial Endocarditis	Diagnosis	Condition	CIEL
0	[COVID v1] Heart disease	45926167	141791	Double Mitral Valve	Diagnosis	Condition	CIEL
0	[COVID v1] Heart disease	45914886	130346	Persistent Ostium Secundum	Diagnosis	Condition	CIEL
0	[COVID v1] Heart disease	45914910	130559	Pericarditis Associated with Atrial Septal Defect	Diagnosis	Condition	CIEL
0	[COVID v1] Heart disease	45915075	133419	Neonatal Bradycardia	Diagnosis	Condition	CIEL
0	[COVID v1] Heart disease	45915096	133560	Myocarditis due to Influenza Virus	Diagnosis	Condition	CIEL
0	[COVID v1] Heart disease	45915172	132641	Nutritional and Metabolic Cardiomyopathies	Diagnosis	Condition	CIEL
0	[COVID v1] Heart disease	45926168	141795	Double Cardiac Valve Orifice	Diagnosis	Condition	CIEL
0	[COVID v1] Heart disease	45926208	142290	Dilated Cardiomyopathy Secondary to Rheumatoid Arthritis	Diagnosis	Condition	CIEL
0	[COVID v1] Heart disease	45926209	142298	Dilated Cardiomyopathy Secondary to Muscular Dystrophy	Diagnosis	Condition	CIEL
0	[COVID v1] Heart disease	45926210	142306	Dilated Cardiomyopathy Secondary to Granuloma	Diagnosis	Condition	CIEL
0	[COVID v1] Heart disease	45926211	142317	Dilated Cardiomyopathy Secondary to Alcohol	Diagnosis	Condition	CIEL
0	[COVID v1] Heart disease	45926302	152078	Combined Disorders of Mitral, Aortic and Tricuspid Valves	Diagnosis	Condition	CIEL
0	[COVID v1] Heart disease	45926362	152739	Occlusion of Right Coronary Artery	Diagnosis	Condition	CIEL
0	[COVID v1] Heart disease	45915205	133004	Nocturnal Angina	Diagnosis	Condition	CIEL
0	[COVID v1] Heart disease	45915219	127978	Quadricuspid Cardiac Valve	Diagnosis	Condition	CIEL
0	[COVID v1] Heart disease	45926414	156766	incomplete right bundle branch block	Diagnosis	Condition	CIEL
0	[COVID v1] Heart disease	45926541	147384	Bicuspid Aortic Valve	Diagnosis	Condition	CIEL
0	[COVID v1] Heart disease	45926609	148122	Auricular Dilatation	Diagnosis	Condition	CIEL
0	[COVID v1] Heart disease	45926641	153584	aortic valve vegetation	Diagnosis	Condition	CIEL
0	[COVID v1] Heart disease	45926654	153849	ventricular septal defect (VSD), type 2	Diagnosis	Condition	CIEL
0	[COVID v1] Heart disease	45926657	153913	anomalous aortic origin of coronary artery	Diagnosis	Condition	CIEL
0	[COVID v1] Heart disease	45926660	153940	atrioventricular junctional ectopy	Diagnosis	Condition	CIEL
0	[COVID v1] Heart disease	45926773	143331	Coronary Artery Arising from Main Pulmonary Artery	Diagnosis	Condition	CIEL
0	[COVID v1] Heart disease	45926780	143382	Cor Biloculare	Diagnosis	Condition	CIEL
0	[COVID v1] Heart disease	45915299	129106	Primary Idiopathic Restrictive Cardiomyopathy	Diagnosis	Condition	CIEL
0	[COVID v1] Heart disease	45926809	143623	Congestive Rheumatic Heart Failure	Diagnosis	Condition	CIEL
0	[COVID v1] Heart disease	45915450	135502	Lutembacher's Syndrome	Diagnosis	Condition	CIEL
0	[COVID v1] Heart disease	45926810	143624	Congestive Cardiomyopathy	Diagnosis	Condition	CIEL
0	[COVID v1] Heart disease	45926819	143682	Congenital Subaortic Stenosis of Membranous Type	Diagnosis	Condition	CIEL
0	[COVID v1] Heart disease	45926823	143699	Congenital Stenosis of Tricuspid Valve	Diagnosis	Condition	CIEL
0	[COVID v1] Heart disease	45926842	143895	Congenital Hypoplasia of Tricuspid Valve	Diagnosis	Condition	CIEL
0	[COVID v1] Heart disease	45915459	135571	Low Output Heart Failure	Diagnosis	Condition	CIEL
0	[COVID v1] Heart disease	45926875	113097	Secondary Cardiomyopathy	Diagnosis	Condition	CIEL
0	[COVID v1] Heart disease	45915507	135970	Left Ventricular-Right Atrial Communication	Diagnosis	Condition	CIEL
0	[COVID v1] Heart disease	45915508	135977	Left Main Coronary Artery Thrombosis	Diagnosis	Condition	CIEL
0	[COVID v1] Heart disease	45915605	137604	Incoordination of Papillary Muscle	Diagnosis	Condition	CIEL
0	[COVID v1] Heart disease	45915661	138161	Hypertrophic Cardiomyopathy Secondary to Friedreich's Ataxia	Diagnosis	Condition	CIEL
0	[COVID v1] Heart disease	45926885	113214	RBBB Plus LA Hemiblock	Diagnosis	Condition	CIEL
0	[COVID v1] Heart disease	45926923	113916	Peripartum Cardiomyopathy, Postpartum	Diagnosis	Condition	CIEL
0	[COVID v1] Heart disease	45926972	120873	Carditis	Diagnosis	Condition	CIEL
0	[COVID v1] Heart disease	45926995	121278	Bacterial Endocarditis	Diagnosis	Condition	CIEL
0	[COVID v1] Heart disease	45927079	126430	Sinus Arrest	Diagnosis	Condition	CIEL
0	[COVID v1] Heart disease	45915694	138456	Holoacardius Acephalus	Diagnosis	Condition	CIEL
0	[COVID v1] Heart disease	45927295	122095	Acute Cor Pulmonale	Diagnosis	Condition	CIEL
0	[COVID v1] Heart disease	45915710	139336	Gonococcal Endocarditis	Diagnosis	Condition	CIEL
0	[COVID v1] Heart disease	45915726	139469	Giant Cell Myocarditis	Diagnosis	Condition	CIEL
0	[COVID v1] Heart disease	45915757	139689	Fused Commissures of Mitral Valve	Diagnosis	Condition	CIEL
0	[COVID v1] Heart disease	45927354	126593	Severe Sinus Bradycardia	Diagnosis	Condition	CIEL
0	[COVID v1] Heart disease	45915851	139060	Heart Valve Stenosis	Diagnosis	Condition	CIEL
0	[COVID v1] Heart disease	45915947	137009	Injury of Heart without Open Wound into Thorax	Diagnosis	Condition	CIEL
0	[COVID v1] Heart disease	45915956	134086	Mitral Insufficiency and Aortic Stenosis	Diagnosis	Condition	CIEL
0	[COVID v1] Heart disease	45915990	134365	Meningococcal Myocarditis	Diagnosis	Condition	CIEL
0	[COVID v1] Heart disease	45916013	134558	Measles Myocarditis	Diagnosis	Condition	CIEL
0	[COVID v1] Heart disease	45916105	135826	Lev's Syndrome	Diagnosis	Condition	CIEL
0	[COVID v1] Heart disease	45916184	140117	First Degree Atrioventricular Block	Diagnosis	Condition	CIEL
0	[COVID v1] Heart disease	45916196	143715	Congenital Stenosis of Aortic Valve	Diagnosis	Condition	CIEL
0	[COVID v1] Heart disease	45916212	143903	Congenital Hypoplasia of Cardiac Vein	Diagnosis	Condition	CIEL
0	[COVID v1] Heart disease	45916247	144119	Congenital Atresia of Tricuspid Valve	Diagnosis	Condition	CIEL
0	[COVID v1] Heart disease	45916261	144258	Congenital Anomaly of Aortic Valve	Diagnosis	Condition	CIEL
0	[COVID v1] Heart disease	45916357	135971	Left Ventricular Hypertrophy	Diagnosis	Condition	CIEL
0	[COVID v1] Heart disease	45916358	135972	Left Ventricular Dilatation	Diagnosis	Condition	CIEL
0	[COVID v1] Heart disease	45927375	126778	Senile Cardiac Amyloidosis	Diagnosis	Condition	CIEL
0	[COVID v1] Heart disease	45916359	135976	Left Main Stem Bundle Branch Block	Diagnosis	Condition	CIEL
0	[COVID v1] Heart disease	45927460	130769	Partial Atrioventricular Block	Diagnosis	Condition	CIEL
0	[COVID v1] Heart disease	45916427	136481	Isolated Diffuse Granulomatous Myocarditis	Diagnosis	Condition	CIEL
0	[COVID v1] Heart disease	45927462	130779	Paroxysmal Tachycardia	Diagnosis	Condition	CIEL
0	[COVID v1] Heart disease	45927476	130916	Papillary Muscle Degeneration	Diagnosis	Condition	CIEL
0	[COVID v1] Heart disease	45916429	136490	Isolated (Fiedler's) Myocarditis	Diagnosis	Condition	CIEL
0	[COVID v1] Heart disease	45916516	149862	Acute Coronary Insufficiency	Diagnosis	Condition	CIEL
0	[COVID v1] Heart disease	45916521	149910	Acute Anteroapical Myocardial Infarction	Diagnosis	Condition	CIEL
0	[COVID v1] Heart disease	45916522	149916	Acute and Subacute Endocarditis	Diagnosis	Condition	CIEL
0	[COVID v1] Heart disease	45916577	150489	Accelerated Atrioventricular Conduction	Diagnosis	Condition	CIEL
0	[COVID v1] Heart disease	45908933	127414	Rheumatoid Carditis	Diagnosis	Condition	CIEL
0	[COVID v1] Heart disease	45916578	150494	Acardiac Monster	Diagnosis	Condition	CIEL
0	[COVID v1] Heart disease	45927484	130985	Pancarditis	Diagnosis	Condition	CIEL
0	[COVID v1] Heart disease	45916633	147786	Benign Neoplasm of Heart	Diagnosis	Condition	CIEL
0	[COVID v1] Heart disease	45927638	132816	Nonrheumatic Heart Valve Disorder	Diagnosis	Condition	CIEL
0	[COVID v1] Heart disease	45916660	148050	Ayerza's Syndrome	Diagnosis	Condition	CIEL
0	[COVID v1] Heart disease	45916662	148075	AV Node Arrhythmia	Diagnosis	Condition	CIEL
0	[COVID v1] Heart disease	45908932	127385	Right Bundle Branch Block	Diagnosis	Condition	CIEL
0	[COVID v1] Heart disease	45908931	127370	Right Main Coronary Artery Thrombosis	Diagnosis	Condition	CIEL
0	[COVID v1] Heart disease	45916672	148206	Atrial Aneurysm	Diagnosis	Condition	CIEL
0	[COVID v1] Heart disease	45916704	148545	Aortic Sclerosis	Diagnosis	Condition	CIEL
0	[COVID v1] Heart disease	45927639	132817	Non-Q Wave Myocardial Infarction	Diagnosis	Condition	CIEL
0	[COVID v1] Heart disease	45927642	132838	Nonobstructive Cardiomyopathy	Diagnosis	Condition	CIEL
0	[COVID v1] Heart disease	45927719	133563	Myocarditis due to Chemical Agent	Diagnosis	Condition	CIEL
0	[COVID v1] Heart disease	45927720	133564	Myocarditis due to Acquired Toxoplasmosis	Diagnosis	Condition	CIEL
0	[COVID v1] Heart disease	45916705	148546	Aortic Valve Regurgitation	Diagnosis	Condition	CIEL
0	[COVID v1] Heart disease	45908930	127367	Right Ventricular Failure	Diagnosis	Condition	CIEL
0	[COVID v1] Heart disease	45916722	148693	Anomalous Origin of Coronary Artery	Diagnosis	Condition	CIEL
0	[COVID v1] Heart disease	45908766	130341	Persistent Sinus Bradycardia	Diagnosis	Condition	CIEL
0	[COVID v1] Heart disease	45908697	131604	Ostium Primum Defect	Diagnosis	Condition	CIEL
0	[COVID v1] Heart disease	45927721	133566	Myocardial Degeneration	Diagnosis	Condition	CIEL
0	[COVID v1] Heart disease	45908571	129472	Post Cardiac Operation Functional Disturbance	Diagnosis	Condition	CIEL
0	[COVID v1] Heart disease	45908554	129358	Postoperative Cardiac Complication	Diagnosis	Condition	CIEL
0	[COVID v1] Heart disease	45916723	148695	Anomalous Muscle Bands of Left Ventricle	Diagnosis	Condition	CIEL
0	[COVID v1] Heart disease	45927768	134028	Mobitz Type I Incomplete Atrioventricular Block	Diagnosis	Condition	CIEL
0	[COVID v1] Heart disease	45916733	148792	Angina, Class IV	Diagnosis	Condition	CIEL
0	[COVID v1] Heart disease	45916815	149531	Acute Rheumatic Pancarditis	Diagnosis	Condition	CIEL
0	[COVID v1] Heart disease	45927772	134088	Mitral and Aortic Valve Disease	Diagnosis	Condition	CIEL
0	[COVID v1] Heart disease	45916828	149655	Acute Mitral Regurgitation	Diagnosis	Condition	CIEL
0	[COVID v1] Heart disease	45916839	149732	Acute Infarction of Papillary Muscle	Diagnosis	Condition	CIEL
0	[COVID v1] Heart disease	45908531	129159	idiopathic cardiomyopathy	Diagnosis	Condition	CIEL
0	[COVID v1] Heart disease	45908526	129108	Primary Idiopathic Dilated Cardiomyopathy	Diagnosis	Condition	CIEL
0	[COVID v1] Heart disease	45916844	149751	Acute Heart Failure	Diagnosis	Condition	CIEL
0	[COVID v1] Heart disease	45908514	128980	Primary Malignant Neoplasm of Epicardium	Diagnosis	Condition	CIEL
0	[COVID v1] Heart disease	45916873	150824	Abnormal Position of Cardiac Valve	Diagnosis	Condition	CIEL
0	[COVID v1] Heart disease	45916875	150829	Abnormal Number of Cusps	Diagnosis	Condition	CIEL
0	[COVID v1] Heart disease	45908480	128464	Prinzmetal Angina	Diagnosis	Condition	CIEL
0	[COVID v1] Heart disease	45908433	128101	Pulmonic Valve Stenosis	Diagnosis	Condition	CIEL
0	[COVID v1] Heart disease	45908359	119251	Coronary Artery Abnormality	Diagnosis	Condition	CIEL
0	[COVID v1] Heart disease	45927773	134089	Mitral and Aortic Stenosis	Diagnosis	Condition	CIEL
0	[COVID v1] Heart disease	45927895	135316	Malignant Hypertensive Heart Disease without Congestive Heart Failure	Diagnosis	Condition	CIEL
0	[COVID v1] Heart disease	45916999	152551	Typical Angina	Diagnosis	Condition	CIEL
0	[COVID v1] Heart disease	45908317	118735	Ectopic Atrial Beats	Diagnosis	Condition	CIEL
0	[COVID v1] Heart disease	45927916	135503	Lutembacher's Anomaly	Diagnosis	Condition	CIEL
0	[COVID v1] Heart disease	45917001	152603	Aortic Valve Sclerosis	Diagnosis	Condition	CIEL
0	[COVID v1] Heart disease	45917046	153593	tricuspid valve vegetation	Diagnosis	Condition	CIEL
0	[COVID v1] Heart disease	45917048	153638	junctional bradycardia	Diagnosis	Condition	CIEL
0	[COVID v1] Heart disease	45927946	135829	Laevocardia	Diagnosis	Condition	CIEL
0	[COVID v1] Heart disease	45927963	135975	Left Posterior Fascicular Block	Diagnosis	Condition	CIEL
0	[COVID v1] Heart disease	45928053	136718	Interstitial Myocarditis	Diagnosis	Condition	CIEL
0	[COVID v1] Heart disease	45928153	137644	Incompetence of Papillary Muscle	Diagnosis	Condition	CIEL
0	[COVID v1] Heart disease	45928284	138021	Hypoplasia of Right Heart	Diagnosis	Condition	CIEL
0	[COVID v1] Heart disease	45928340	138452	Holt-Oram Syndrome	Diagnosis	Condition	CIEL
0	[COVID v1] Heart disease	45928341	138455	Holoacardius Acormus	Diagnosis	Condition	CIEL
0	[COVID v1] Heart disease	45928424	155449	catecholaminergic polymorphic ventricular tachycardia	Diagnosis	Condition	CIEL
0	[COVID v1] Heart disease	45928517	139529	Generalized Ischemic Myocardial Dysfunction	Diagnosis	Condition	CIEL
0	[COVID v1] Heart disease	45928576	140214	Fibrillation	Diagnosis	Condition	CIEL
0	[COVID v1] Heart disease	45928846	147265	Biventricular Congestive Heart Failure	Diagnosis	Condition	CIEL
0	[COVID v1] Heart disease	45928887	147887	Benign Hypertensive Heart Disease	Diagnosis	Condition	CIEL
0	[COVID v1] Heart disease	45908253	121960	Acute Myocardial Infarction	Diagnosis	Condition	CIEL
0	[COVID v1] Heart disease	45928994	141202	Enterovirus Heart Infection	Diagnosis	Condition	CIEL
0	[COVID v1] Heart disease	45917060	153764	pulmonary insufficiency and pulmonary stenosis	Diagnosis	Condition	CIEL
0	[COVID v1] Heart disease	45917061	153768	congenital coronary artery aneurysm	Diagnosis	Condition	CIEL
0	[COVID v1] Heart disease	45917062	153769	ventricular septal defect (VSD), Gerbode type	Diagnosis	Condition	CIEL
0	[COVID v1] Heart disease	45929014	141526	Ectopic Beats	Diagnosis	Condition	CIEL
0	[COVID v1] Heart disease	45908252	121954	Acute Myocardial Infarction of Anterolateral Wall	Diagnosis	Condition	CIEL
0	[COVID v1] Heart disease	45908251	121947	Acute Myocardial Infarction of Inferolateral Wall	Diagnosis	Condition	CIEL
0	[COVID v1] Heart disease	45909119	133979	Monofascicular Block	Diagnosis	Condition	CIEL
0	[COVID v1] Heart disease	45917065	153841	myxomatous tricuspid valve regurgitation	Diagnosis	Condition	CIEL
0	[COVID v1] Heart disease	45908250	121936	Acute Myocarditis	Diagnosis	Condition	CIEL
0	[COVID v1] Heart disease	45929072	148013	Bacterial Myocarditis	Diagnosis	Condition	CIEL
0	[COVID v1] Heart disease	45929085	148205	Atrial Arrhythmia	Diagnosis	Condition	CIEL
0	[COVID v1] Heart disease	45929138	148697	Anomalous Communication of Coronary Artery	Diagnosis	Condition	CIEL
0	[COVID v1] Heart disease	45929194	157374	irregular tachycardia	Diagnosis	Condition	CIEL
0	[COVID v1] Heart disease	45929250	142284	Dilated Cardiomyopathy Secondary to Viral Myocarditis	Diagnosis	Condition	CIEL
0	[COVID v1] Heart disease	45908242	121845	Acute Rheumatic Endocarditis	Diagnosis	Condition	CIEL
0	[COVID v1] Heart disease	45908202	125164	Syncope Anginosa	Diagnosis	Condition	CIEL
0	[COVID v1] Heart disease	45908199	125130	Syphilis of Tricuspid Valve	Diagnosis	Condition	CIEL
0	[COVID v1] Heart disease	45908197	125116	Syphilitic Endocarditis	Diagnosis	Condition	CIEL
0	[COVID v1] Heart disease	45929251	142296	Dilated Cardiomyopathy Secondary to Neuromuscular Disorders	Diagnosis	Condition	CIEL
0	[COVID v1] Heart disease	45908196	125113	Syphilitic Endocarditis of Pulmonary Valve	Diagnosis	Condition	CIEL
0	[COVID v1] Heart disease	45908195	125103	Syphilitic Ostial Coronary Disease	Diagnosis	Condition	CIEL
0	[COVID v1] Heart disease	45917067	153850	ventricular septal defect (VSD), type 1	Diagnosis	Condition	CIEL
0	[COVID v1] Heart disease	45929252	142308	Dilated Cardiomyopathy Secondary to Fungal Myocarditis	Diagnosis	Condition	CIEL
0	[COVID v1] Heart disease	45929317	148793	Angina, Class III	Diagnosis	Condition	CIEL
0	[COVID v1] Heart disease	45929500	143049	Cyanotic Congenital Heart Disease	Diagnosis	Condition	CIEL
0	[COVID v1] Heart disease	45929528	143247	Coxsackie Carditis	Diagnosis	Condition	CIEL
0	[COVID v1] Heart disease	45929539	143411	Contusion to Heart with Open Wound into Thorax	Diagnosis	Condition	CIEL
0	[COVID v1] Heart disease	45917081	154196	complex congenital heart disease	Diagnosis	Condition	CIEL
0	[COVID v1] Heart disease	45917099	154496	accelerated rejection of cardiac transplant	Diagnosis	Condition	CIEL
0	[COVID v1] Heart disease	45917176	155106	angina pectoris with documented spasm	Diagnosis	Condition	CIEL
0	[COVID v1] Heart disease	45929570	149529	Acute Right-Sided Congestive Heart Failure	Diagnosis	Condition	CIEL
0	[COVID v1] Heart disease	45908110	125868	Stokes-Adams-Morgagni Syndrome	Diagnosis	Condition	CIEL
0	[COVID v1] Heart disease	45929571	149530	Acute Rheumatic Pericarditis	Diagnosis	Condition	CIEL
0	[COVID v1] Heart disease	45929572	149533	Acute Rheumatic Fever with Valvulitis	Diagnosis	Condition	CIEL
0	[COVID v1] Heart disease	45929579	149584	Acute Periendocarditis	Diagnosis	Condition	CIEL
0	[COVID v1] Heart disease	45929583	149644	Acute Myocardial Infarction of Posterobasal Wall	Diagnosis	Condition	CIEL
0	[COVID v1] Heart disease	45929664	157868	multiple valve disease, unspecified	Diagnosis	Condition	CIEL
0	[COVID v1] Heart disease	45929714	158260	paroxysmal junctional tachycardia	Diagnosis	Condition	CIEL
0	[COVID v1] Heart disease	45929726	143674	Congenital Supravalvular Mitral Stenosis	Diagnosis	Condition	CIEL
0	[COVID v1] Heart disease	45917180	155133	aortic valve abscess	Diagnosis	Condition	CIEL
0	[COVID v1] Heart disease	45908096	125730	Subacute Myoendocarditis	Diagnosis	Condition	CIEL
0	[COVID v1] Heart disease	45908010	124125	Tricuspid Valve Regurgitation	Diagnosis	Condition	CIEL
0	[COVID v1] Heart disease	45908009	124124	Tricuspid Valve Stenosis	Diagnosis	Condition	CIEL
0	[COVID v1] Heart disease	45908000	124043	Tuberculosis of Myocardium	Diagnosis	Condition	CIEL
0	[COVID v1] Heart disease	45907975	123796	Unifocal PVCs	Diagnosis	Condition	CIEL
0	[COVID v1] Heart disease	45907955	123404	Vagal Autonomic Bradycardia	Diagnosis	Condition	CIEL
0	[COVID v1] Heart disease	45907940	123250	Ventricular Dilatation	Diagnosis	Condition	CIEL
0	[COVID v1] Heart disease	45917192	155233	bacterial heart infection	Diagnosis	Condition	CIEL
0	[COVID v1] Heart disease	45917218	155426	cardiac complications of anaesthesia during pregnancy, antepartum condition or complication	Diagnosis	Condition	CIEL
0	[COVID v1] Heart disease	45929732	143713	Congenital Stenosis of Cardiac Valve	Diagnosis	Condition	CIEL
0	[COVID v1] Heart disease	45917219	155427	cardiac complications of anaesthesia during pregnancy, delivered, with or without mention of antepartum condition	Diagnosis	Condition	CIEL
0	[COVID v1] Heart disease	45929737	143739	Congenital Rhabdomyoma of Heart	Diagnosis	Condition	CIEL
0	[COVID v1] Heart disease	45917230	155585	chronic rejection of cardiac transplant	Diagnosis	Condition	CIEL
0	[COVID v1] Heart disease	45929751	143836	Congenital Malposition of Heart	Diagnosis	Condition	CIEL
0	[COVID v1] Heart disease	45929765	144013	Congenital Diverticulum of Left Ventricle	Diagnosis	Condition	CIEL
0	[COVID v1] Heart disease	45929783	144100	Congenital Cardiovascular Disorder in the Puerperium - Baby Delivered During Current Episode of Care	Diagnosis	Condition	CIEL
0	[COVID v1] Heart disease	45929790	144142	Congenital Atresia of Cardiac Vein	Diagnosis	Condition	CIEL
0	[COVID v1] Heart disease	45929839	150488	Accelerated Coronary Artery Disease in Transplanted Heart	Diagnosis	Condition	CIEL
0	[COVID v1] Heart disease	45929984	144488	Complete Transposition of Great Vessels	Diagnosis	Condition	CIEL
0	[COVID v1] Heart disease	45930088	151724	Hypertensive Heart and Kidney Disease, Malignant	Diagnosis	Condition	CIEL
0	[COVID v1] Heart disease	45930137	158478	pre-existing hypertensive heart disease complicating pregnancy, childbirth and the puerperium	Diagnosis	Condition	CIEL
0	[COVID v1] Heart disease	45930168	158707	rupture of chordae tendineae as current complication following acute myocardial infarction	Diagnosis	Condition	CIEL
0	[COVID v1] Heart disease	45930169	158709	rupture of papillary muscle as current complication following acute myocardial infarction	Diagnosis	Condition	CIEL
0	[COVID v1] Heart disease	45930221	145173	Chronic Right-Sided Heart Failure	Diagnosis	Condition	CIEL
0	[COVID v1] Heart disease	45930295	152266	Neonatal cardiac failure	Diagnosis	Condition	CIEL
0	[COVID v1] Heart disease	45930305	152323	Re-Entry Ventricular Arrhythmia	Diagnosis	Condition	CIEL
0	[COVID v1] Heart disease	45930328	152500	Persistent Atrial Fibrillation	Diagnosis	Condition	CIEL
0	[COVID v1] Heart disease	45930494	146154	Cardiovascular Renal Disease	Diagnosis	Condition	CIEL
0	[COVID v1] Heart disease	45930495	146161	Cardiorespiratory Arrest	Diagnosis	Condition	CIEL
0	[COVID v1] Heart disease	45930496	146162	Cardiopulmonary Schistosomiasis	Diagnosis	Condition	CIEL
0	[COVID v1] Heart disease	45930497	146172	Cardiac Insufficiency Following Cardiac Surgery	Diagnosis	Condition	CIEL
0	[COVID v1] Heart disease	45930498	146174	Cardiac Insufficiency due to Prosthesis	Diagnosis	Condition	CIEL
0	[COVID v1] Heart disease	45930500	146182	Cardiac Dilatation	Diagnosis	Condition	CIEL
0	[COVID v1] Heart disease	45930501	146192	Cardiac Arrest	Diagnosis	Condition	CIEL
0	[COVID v1] Heart disease	45930537	153554	post-infarction angina	Diagnosis	Condition	CIEL
0	[COVID v1] Heart disease	45930554	153851	ventricular septal defect (VSD), type 4	Diagnosis	Condition	CIEL
0	[COVID v1] Heart disease	45930555	153883	atrial septal aneurysm	Diagnosis	Condition	CIEL
0	[COVID v1] Heart disease	45930556	153916	congenital parachute subvalvular mitral stenosis	Diagnosis	Condition	CIEL
0	[COVID v1] Heart disease	45930557	153971	ventricular hypertrophy due to hypertensive disease	Diagnosis	Condition	CIEL
0	[COVID v1] Heart disease	45930585	154447	abnormal number of aortic valve cusps	Diagnosis	Condition	CIEL
0	[COVID v1] Heart disease	45930632	159239	unspecified injury of heart without open wound into thoracic cavity	Diagnosis	Condition	CIEL
0	[COVID v1] Heart disease	45930647	159357	Congestive Heart Failure, NYHA Class I	Diagnosis	Condition	CIEL
0	[COVID v1] Heart disease	45930831	116242	Long QT Syndrome	Diagnosis	Condition	CIEL
0	[COVID v1] Heart disease	45930839	116364	Left Heart Failure	Diagnosis	Condition	CIEL
0	[COVID v1] Heart disease	45930843	116430	Heart Laceration	Diagnosis	Condition	CIEL
0	[COVID v1] Heart disease	45930894	123239	Ventricular Tachycardia	Diagnosis	Condition	CIEL
0	[COVID v1] Heart disease	45930895	123240	Ventricular Septal Defect	Diagnosis	Condition	CIEL
0	[COVID v1] Heart disease	45930896	123247	Ventricular Fibrillation	Diagnosis	Condition	CIEL
0	[COVID v1] Heart disease	45930943	127366	Right Ventricular Hypertrophy	Diagnosis	Condition	CIEL
0	[COVID v1] Heart disease	45930946	127383	Right Bundle Branch Block and Left Posterior Fascicular Block	Diagnosis	Condition	CIEL
0	[COVID v1] Heart disease	45930947	127384	Right Bundle Branch Block and Incomplete Left Bundle Branch Block	Diagnosis	Condition	CIEL
0	[COVID v1] Heart disease	45930953	127423	Rheumatic Tricuspid Valve Failure	Diagnosis	Condition	CIEL
0	[COVID v1] Heart disease	45930954	127427	Rheumatic Pulmonary Valve Insufficiency	Diagnosis	Condition	CIEL
0	[COVID v1] Heart disease	45930955	127430	Rheumatic Pericarditis	Diagnosis	Condition	CIEL
0	[COVID v1] Heart disease	45930956	127450	Rheumatic Disease of Mitral Valve	Diagnosis	Condition	CIEL
0	[COVID v1] Heart disease	45930972	127613	Restrictive Cardiomyopathy Secondary to Sarcoidosis	Diagnosis	Condition	CIEL
0	[COVID v1] Heart disease	45930973	127618	Restrictive Cardiomyopathy Secondary to Granulomas	Diagnosis	Condition	CIEL
0	[COVID v1] Heart disease	45931123	116833	Heart Injury NOS-Open	Diagnosis	Condition	CIEL
0	[COVID v1] Heart disease	45931152	117372	Primary Hypertrophic Cardiomyopathy	Diagnosis	Condition	CIEL
0	[COVID v1] Heart disease	45931154	117389	Malignant Hypertensive Heart and Renal Disease with Renal Failure	Diagnosis	Condition	CIEL
0	[COVID v1] Heart disease	45931237	124082	Truncus Arteriosus, Edwards' Type II	Diagnosis	Condition	CIEL
0	[COVID v1] Heart disease	45931243	124126	Tricuspid Valve Disorders, Non-Rheumatic	Diagnosis	Condition	CIEL
0	[COVID v1] Heart disease	45931350	129107	Primary Idiopathic Hypertrophic Cardiomyopathy	Diagnosis	Condition	CIEL
0	[COVID v1] Heart disease	45931380	110233	Hypertensive Heart and Kidney Disease without Heart Failure and with Chronic Kidney Disease Stage IV	Diagnosis	Condition	CIEL
0	[COVID v1] Heart disease	45931392	110468	Bacterial Pulmonary Valve Abscess	Diagnosis	Condition	CIEL
0	[COVID v1] Heart disease	45931418	110796	Carcinoma of Heart	Diagnosis	Condition	CIEL
0	[COVID v1] Heart disease	45931607	129129	Primary Eosinophilic Endomyocardial Cardiomyopathy	Diagnosis	Condition	CIEL
0	[COVID v1] Heart disease	45931653	129456	Postcardiotomy Syndrome	Diagnosis	Condition	CIEL
0	[COVID v1] Heart disease	45931732	112194	Disease of Tricuspid Valve	Diagnosis	Condition	CIEL
0	[COVID v1] Heart disease	45931811	119663	Myocardial Decompensation	Diagnosis	Condition	CIEL
0	[COVID v1] Heart disease	45931830	119815	Coronary Artery Embolism	Diagnosis	Condition	CIEL
0	[COVID v1] Heart disease	45931831	119847	Heart Contusion	Diagnosis	Condition	CIEL
0	[COVID v1] Heart disease	45931864	125247	Supraventricular Premature Beats	Diagnosis	Condition	CIEL
0	[COVID v1] Heart disease	45931983	125717	Subacute Periendocarditis	Diagnosis	Condition	CIEL
0	[COVID v1] Heart disease	45932092	135317	Malignant Hypertensive Heart Disease with Congestive Heart Failure	Diagnosis	Condition	CIEL
0	[COVID v1] Heart disease	45932093	135318	Malignant Hypertensive Heart Disease	Diagnosis	Condition	CIEL
0	[COVID v1] Heart disease	45932121	135636	Lone Atrial Fibrillation	Diagnosis	Condition	CIEL
0	[COVID v1] Heart disease	45932321	126451	Single Coronary Artery	Diagnosis	Condition	CIEL
0	[COVID v1] Heart disease	45932340	130780	Paroxysmal Supraventricular Tachycardia	Diagnosis	Condition	CIEL
0	[COVID v1] Heart disease	45932341	130789	Paroxysmal Atrial Tachycardia with Block	Diagnosis	Condition	CIEL
0	[COVID v1] Heart disease	45932361	130915	Papillary Muscle Disorder	Diagnosis	Condition	CIEL
0	[COVID v1] Heart disease	45932362	130917	Papillary Muscle Atrophy	Diagnosis	Condition	CIEL
0	[COVID v1] Heart disease	45932423	136213	Kyphoscoliotic Heart Disease	Diagnosis	Condition	CIEL
0	[COVID v1] Heart disease	45932458	136482	Isolated Dextrocardia	Diagnosis	Condition	CIEL
0	[COVID v1] Heart disease	45932463	136508	Ischaemic Contracture of Left Ventricle Syndrome	Diagnosis	Condition	CIEL
0	[COVID v1] Heart disease	45932516	140499	Fatty Degeneration of Heart	Diagnosis	Condition	CIEL
0	[COVID v1] Heart disease	45932529	140613	Fallot's Triad	Diagnosis	Condition	CIEL
0	[COVID v1] Heart disease	45932556	140927	Exercise-Induced Angina	Diagnosis	Condition	CIEL
0	[COVID v1] Heart disease	45932625	141562	Ebstein's Anomaly with Atrial Septal Defect	Diagnosis	Condition	CIEL
0	[COVID v1] Heart disease	45932711	142293	Dilated Cardiomyopathy Secondary to Polyarteritis Nodosa	Diagnosis	Condition	CIEL
0	[COVID v1] Heart disease	45932712	142318	Dilated Cardiomyopathy Secondary to Connective Tissue Disorder	Diagnosis	Condition	CIEL
0	[COVID v1] Heart disease	45932825	143320	Coronary Thrombosis Not Resulting in Myocardial Infarction	Diagnosis	Condition	CIEL
0	[COVID v1] Heart disease	45932826	143330	Coronary Artery Atheroma	Diagnosis	Condition	CIEL
0	[COVID v1] Heart disease	45943085	121963	Acute Myocardial Infarction of Other Specified Sites, Episode of Care Unspecified	Diagnosis	Condition	CIEL
0	[COVID v1] Heart disease	45932834	143381	Cor Pulmonale	Diagnosis	Condition	CIEL
0	[COVID v1] Heart disease	45932888	143884	Congenital Insufficiency of Pulmonary Valve	Diagnosis	Condition	CIEL
0	[COVID v1] Heart disease	45932889	143888	Congenital Incomplete Atrioventricular Block	Diagnosis	Condition	CIEL
0	[COVID v1] Heart disease	45932909	144070	Congenital Coronary Artery Fistula	Diagnosis	Condition	CIEL
0	[COVID v1] Heart disease	45932913	144098	Congenital Cardiovascular Disorders During Pregnancy, Childbirth and the Puerperium	Diagnosis	Condition	CIEL
0	[COVID v1] Heart disease	45932926	144249	Congenital Anomaly of Coronary Artery	Diagnosis	Condition	CIEL
0	[COVID v1] Heart disease	45943027	115432	MI (Myocardial Infarction)	Diagnosis	Condition	CIEL
0	[COVID v1] Heart disease	45932943	144355	Congenital Absence of Coronary Sinus	Diagnosis	Condition	CIEL
0	[COVID v1] Heart disease	45933037	145067	Cleft Leaflet of Tricuspid Valve	Diagnosis	Condition	CIEL
0	[COVID v1] Heart disease	45933038	145068	Cleft Leaflet of Mitral Valve	Diagnosis	Condition	CIEL
0	[COVID v1] Heart disease	45933053	145181	Chronic Rheumatic Heart Disease	Diagnosis	Condition	CIEL
0	[COVID v1] Heart disease	45933054	145183	Chronic Rheumatic Endocarditis	Diagnosis	Condition	CIEL
0	[COVID v1] Heart disease	45933092	145483	Chronic Bacterial Endocarditis	Diagnosis	Condition	CIEL
0	[COVID v1] Heart disease	45933172	146158	Cardiorespiratory Failure During and/or Resulting from a Procedure	Diagnosis	Condition	CIEL
0	[COVID v1] Heart disease	45933173	146160	Cardiorespiratory Failure	Diagnosis	Condition	CIEL
0	[COVID v1] Heart disease	45933177	146186	Cardiac Asthma	Diagnosis	Condition	CIEL
0	[COVID v1] Heart disease	45933178	146187	Cardiac Arrest During and/or Resulting from a Procedure	Diagnosis	Condition	CIEL
0	[COVID v1] Heart disease	45933180	146191	Cardiac Arrest After Obstetrical Surgery or Other Procedure Including Delivery	Diagnosis	Condition	CIEL
0	[COVID v1] Heart disease	45933300	147377	Bilateral Bundle Branch Block	Diagnosis	Condition	CIEL
0	[COVID v1] Heart disease	45933312	149896	Acute Bacterial Endocarditis	Diagnosis	Condition	CIEL
0	[COVID v1] Heart disease	45933356	148076	AV Nodal Re-Entry Tachycardia	Diagnosis	Condition	CIEL
0	[COVID v1] Heart disease	45933376	148200	Atrial Myxoma	Diagnosis	Condition	CIEL
0	[COVID v1] Heart disease	45956623	147382	Bifascicular Block	Diagnosis	Condition	CIEL
0	[COVID v1] Heart disease	45956515	158024	non-ST elevated myocardial infarction (non-STEMI)	Diagnosis	Condition	CIEL
0	[COVID v1] Heart disease	45956514	158020	non-rheumatic tricuspid stenosis with insufficiency	Diagnosis	Condition	CIEL
0	[COVID v1] Heart disease	45956482	157801	mitral valve anterior leaflet prolapse	Diagnosis	Condition	CIEL
0	[COVID v1] Heart disease	45956377	152254	Viral Carditis	Diagnosis	Condition	CIEL
0	[COVID v1] Heart disease	45956110	152041	Atypical Angina	Diagnosis	Condition	CIEL
0	[COVID v1] Heart disease	45956102	151982	Isomerism of Atrial Appendages	Diagnosis	Condition	CIEL
0	[COVID v1] Heart disease	45956036	146417	Carcinoid Heart Disease	Diagnosis	Condition	CIEL
0	[COVID v1] Heart disease	45956013	146183	Cardiac Complication	Diagnosis	Condition	CIEL
0	[COVID v1] Heart disease	45956012	146173	Cardiac Insufficiency During and/or Resulting from a Procedure	Diagnosis	Condition	CIEL
0	[COVID v1] Heart disease	45956011	146165	CARDIOMEGALY	Diagnosis	Condition	CIEL
0	[COVID v1] Heart disease	45955977	145772	Chagas' Disease with Heart Involvement	Diagnosis	Condition	CIEL
0	[COVID v1] Heart disease	45955832	156561	heart disease, in mother complicating pregnancy, childbirth or puerperium	Diagnosis	Condition	CIEL
0	[COVID v1] Heart disease	45955811	156292	fetal heart disorder	Diagnosis	Condition	CIEL
0	[COVID v1] Heart disease	45955801	150912	Abdominal Heart	Diagnosis	Condition	CIEL
0	[COVID v1] Heart disease	45943012	115240	Nodal Arrhythmia	Diagnosis	Condition	CIEL
0	[COVID v1] Heart disease	45955800	150892	Aberrant Premature Complexes	Diagnosis	Condition	CIEL
0	[COVID v1] Heart disease	45955764	150493	Acardiacus Anceps	Diagnosis	Condition	CIEL
0	[COVID v1] Heart disease	45955647	145097	Circulatory Arrest	Diagnosis	Condition	CIEL
0	[COVID v1] Heart disease	45955520	156016	disorders of both mitral and aortic valves	Diagnosis	Condition	CIEL
0	[COVID v1] Heart disease	45955495	155729	congenitally corrected transposition of great vessels	Diagnosis	Condition	CIEL
0	[COVID v1] Heart disease	45955470	150112	Acquired Arteriovenous Fistula of Heart	Diagnosis	Condition	CIEL
0	[COVID v1] Heart disease	45955418	149646	Acute Myocardial Infarction of Basal-Lateral Wall	Diagnosis	Condition	CIEL
0	[COVID v1] Heart disease	45955417	149645	Acute Myocardial Infarction of High Lateral Wall	Diagnosis	Condition	CIEL
0	[COVID v1] Heart disease	45955416	149643	Acute Myocardial Infarction of Posterolateral Wall	Diagnosis	Condition	CIEL
0	[COVID v1] Heart disease	45955415	149642	Acute Myocardial Infarction of Septum	Diagnosis	Condition	CIEL
0	[COVID v1] Heart disease	45955401	149532	Acute Rheumatic Myocarditis	Diagnosis	Condition	CIEL
0	[COVID v1] Heart disease	45955327	144313	Congenital Absence of Pulmonary Valve	Diagnosis	Condition	CIEL
0	[COVID v1] Heart disease	45955300	122097	Acute Congestive Heart Failure	Diagnosis	Condition	CIEL
0	[COVID v1] Heart disease	45955299	122076	Acute Endocarditis	Diagnosis	Condition	CIEL
0	[COVID v1] Heart disease	45955291	121950	Acute Myocardial Infarction of Inferior Wall	Diagnosis	Condition	CIEL
0	[COVID v1] Heart disease	45955290	121944	Acute Myocardial Infarction of Inferoposterior Wall	Diagnosis	Condition	CIEL
0	[COVID v1] Heart disease	45955285	121842	Acute Rheumatic Heart Disease	Diagnosis	Condition	CIEL
0	[COVID v1] Heart disease	45955273	121608	Angina Decubitus	Diagnosis	Condition	CIEL
0	[COVID v1] Heart disease	45942307	5016	Nonischemic Cardiomyopathy	Diagnosis	Condition	CIEL
0	[COVID v1] Heart disease	45955267	121532	Aortic Valve Stenosis	Diagnosis	Condition	CIEL
0	[COVID v1] Heart disease	45955250	121345	Atrial Fibrillation and Flutter	Diagnosis	Condition	CIEL
0	[COVID v1] Heart disease	45955222	136320	Kartagener Syndrome	Diagnosis	Condition	CIEL
0	[COVID v1] Heart disease	45955194	135985	Left Anterior Descending Coronary Artery Thrombosis	Diagnosis	Condition	CIEL
0	[COVID v1] Heart disease	45955149	128986	Primary Malignant Neoplasm of Endocardium	Diagnosis	Condition	CIEL
0	[COVID v1] Heart disease	45955055	121002	Bulbus Cordis Anomaly and Anomaly of Cardiac Septal Closure	Diagnosis	Condition	CIEL
0	[COVID v1] Heart disease	45955054	120995	Bundle Branch Block	Diagnosis	Condition	CIEL
0	[COVID v1] Heart disease	45955047	120881	Complications of Transplanted Heart	Diagnosis	Condition	CIEL
0	[COVID v1] Heart disease	45954978	133782	Multifocal Atrial Tachycardia	Diagnosis	Condition	CIEL
0	[COVID v1] Heart disease	45954841	127457	Rheumatic Adherent Pericardium	Diagnosis	Condition	CIEL
0	[COVID v1] Heart disease	45954840	127455	Rheumatic Aortic Stenosis	Diagnosis	Condition	CIEL
0	[COVID v1] Heart disease	45954839	127440	Rheumatic Left Ventricular Failure	Diagnosis	Condition	CIEL
0	[COVID v1] Heart disease	45954838	127433	Rheumatic Mitral Valve Insufficiency and Aortic Valve Stenosis	Diagnosis	Condition	CIEL
0	[COVID v1] Heart disease	45954837	127431	Rheumatic Myocarditis	Diagnosis	Condition	CIEL
0	[COVID v1] Heart disease	45954829	127336	Roger's Disease	Diagnosis	Condition	CIEL
0	[COVID v1] Heart disease	45954828	127333	Romano-Ward Syndrome	Diagnosis	Condition	CIEL
0	[COVID v1] Heart disease	45954822	127284	Rupture of Chordae Tendineae	Diagnosis	Condition	CIEL
0	[COVID v1] Heart disease	45954805	119956	Congenital Anomaly of Heart	Diagnosis	Condition	CIEL
0	[COVID v1] Heart disease	45954802	119928	Congenital Pulmonary Valve Anomaly	Diagnosis	Condition	CIEL
0	[COVID v1] Heart disease	45954764	119404	Dilated Cardiomyopathy Secondary to Peripartum Heart Disease	Diagnosis	Condition	CIEL
0	[COVID v1] Heart disease	45954737	135575	Low Cardiac Output Syndrome	Diagnosis	Condition	CIEL
0	[COVID v1] Heart disease	45954582	126710	Septic Myocarditis - Pneumococcal	Diagnosis	Condition	CIEL
0	[COVID v1] Heart disease	45954550	118623	Idiopathic Mural Endomyocardial Disease	Diagnosis	Condition	CIEL
0	[COVID v1] Heart disease	45954531	118247	Abnormality in Fetal Heart Rate or Rhythm, Unspecified as to Time of Onset	Diagnosis	Condition	CIEL
0	[COVID v1] Heart disease	45954497	117694	Heart Laceration with Penetration of Heart Chambers and Open Wound into Thorax	Diagnosis	Condition	CIEL
0	[COVID v1] Heart disease	45954485	132940	Nonbacterial Thrombotic Endocarditis	Diagnosis	Condition	CIEL
0	[COVID v1] Heart disease	45954386	126428	Sinus Bradycardia	Diagnosis	Condition	CIEL
0	[COVID v1] Heart disease	45954312	117390	Hypertensive Heart and Kidney Disease with Heart Failure and Chronic Kidney Disease	Diagnosis	Condition	CIEL
0	[COVID v1] Heart disease	45954240	134549	Mechanical Complication due to Heart Valve Prosthesis	Diagnosis	Condition	CIEL
0	[COVID v1] Heart disease	45954225	134373	Meningococcal Carditis	Diagnosis	Condition	CIEL
0	[COVID v1] Heart disease	45954182	134090	Mitral and Aortic Incompetence	Diagnosis	Condition	CIEL
0	[COVID v1] Heart disease	45954181	134083	Mitral Valve Prolapse	Diagnosis	Condition	CIEL
0	[COVID v1] Heart disease	45954173	134027	Mobitz Type II Atrioventricular Block	Diagnosis	Condition	CIEL
0	[COVID v1] Heart disease	45954156	125758	Subacute Bacterial Endocarditis	Diagnosis	Condition	CIEL
0	[COVID v1] Heart disease	45954154	125738	Subacute Interstitial Myocarditis	Diagnosis	Condition	CIEL
0	[COVID v1] Heart disease	45954075	116241	Congenital Q-T Prolongation on ECG	Diagnosis	Condition	CIEL
0	[COVID v1] Heart disease	45953953	131702	Origin of Left Circumflex Artery from Right Coronary Artery	Diagnosis	Condition	CIEL
0	[COVID v1] Heart disease	45953942	131590	Other Acute Myocarditis	Diagnosis	Condition	CIEL
0	[COVID v1] Heart disease	45953927	125134	Syphilis of Pulmonary Valve	Diagnosis	Condition	CIEL
0	[COVID v1] Heart disease	45953925	125115	Syphilitic Endocarditis of Aortic Valve	Diagnosis	Condition	CIEL
0	[COVID v1] Heart disease	45953918	125062	Tachycardia-Bradycardia	Diagnosis	Condition	CIEL
0	[COVID v1] Heart disease	45953879	124705	Thyrotoxic Heart Disease	Diagnosis	Condition	CIEL
0	[COVID v1] Heart disease	45953728	130790	Paroxysmal Atrial Fibrillation	Diagnosis	Condition	CIEL
0	[COVID v1] Heart disease	45953727	130788	Paroxysmal Atrioventricular Tachycardia	Diagnosis	Condition	CIEL
0	[COVID v1] Heart disease	45953725	130781	Paroxysmal Nodal Tachycardia	Diagnosis	Condition	CIEL
0	[COVID v1] Heart disease	45953638	124083	Truncus Arteriosus, Edwards' Type I	Diagnosis	Condition	CIEL
0	[COVID v1] Heart disease	45953575	113294	Obscure Cardiomyopathy of Africa	Diagnosis	Condition	CIEL
0	[COVID v1] Heart disease	45953565	113229	Acute Rheumatic Fever with Unspecified Type of Heart Involvement	Diagnosis	Condition	CIEL
0	[COVID v1] Heart disease	45953548	112950	Sinoatrial Node Dysfunction	Diagnosis	Condition	CIEL
0	[COVID v1] Heart disease	45953388	123245	Ventricular Flutter	Diagnosis	Condition	CIEL
0	[COVID v1] Heart disease	45953386	123243	Ventricular Pre-Excitation	Diagnosis	Condition	CIEL
0	[COVID v1] Heart disease	45953330	110234	Hypertensive Heart and Kidney Disease without Heart Failure and with Chronic Kidney Disease Stage III	Diagnosis	Condition	CIEL
0	[COVID v1] Heart disease	45953320	110038	Atrial Bigeminy	Diagnosis	Condition	CIEL
0	[COVID v1] Heart disease	45953172	129125	Primary Familial Dilated Cardiomyopathy	Diagnosis	Condition	CIEL
0	[COVID v1] Heart disease	45951735	159278	ventricular hypertrophy	Diagnosis	Condition	CIEL
0	[COVID v1] Heart disease	45951719	159183	two chambered right ventricle	Diagnosis	Condition	CIEL
0	[COVID v1] Heart disease	45951655	155432	cardiac transplant rejection	Diagnosis	Condition	CIEL
0	[COVID v1] Heart disease	45951654	155428	cardiac complications of anaesthesia during the puerperium, delivered, with mention of postpartum complication	Diagnosis	Condition	CIEL
0	[COVID v1] Heart disease	45951653	155425	cardiac arrest with successful resuscitation	Diagnosis	Condition	CIEL
0	[COVID v1] Heart disease	45951628	155199	atrial septal defect as current complication following acute myocardial infarction	Diagnosis	Condition	CIEL
0	[COVID v1] Heart disease	45951575	149420	Adenoviral Myocarditis	Diagnosis	Condition	CIEL
0	[COVID v1] Heart disease	45951398	158624	radiation-induced heart disease	Diagnosis	Condition	CIEL
0	[COVID v1] Heart disease	45951394	158582	pseudotruncus arteriosus	Diagnosis	Condition	CIEL
0	[COVID v1] Heart disease	45951379	158406	polymorphic ventricular tachycardia	Diagnosis	Condition	CIEL
0	[COVID v1] Heart disease	45951258	148817	Aneurysm of Coronary Vessels	Diagnosis	Condition	CIEL
0	[COVID v1] Heart disease	45951245	148698	Anomalous Atrioventricular Excitation	Diagnosis	Condition	CIEL
0	[COVID v1] Heart disease	45951243	148687	Anomalous Pulmonary Venous Drainage to Coronary Sinus	Diagnosis	Condition	CIEL
0	[COVID v1] Heart disease	45951235	148620	Anterior Fascicular Block, Posterior Fascicular Block and Incomplete Right Bundle Branch Block	Diagnosis	Condition	CIEL
0	[COVID v1] Heart disease	45951191	148203	Atrial Fibrillation	Diagnosis	Condition	CIEL
0	[COVID v1] Heart disease	45951190	148193	Atrial Thrombosis	Diagnosis	Condition	CIEL
0	[COVID v1] Heart disease	45951079	143332	Coronary Artery Arising from Aorta	Diagnosis	Condition	CIEL
0	[COVID v1] Heart disease	45951078	143327	Coronary Artery Stenosis	Diagnosis	Condition	CIEL
0	[COVID v1] Heart disease	45951032	142942	Danish Type Familial Amyloid Cardiomyopathy	Diagnosis	Condition	CIEL
0	[COVID v1] Heart disease	45950982	139067	Heart Injury, Closed	Diagnosis	Condition	CIEL
0	[COVID v1] Heart disease	45950715	142305	Dilated Cardiomyopathy Secondary to Hemochromatosis	Diagnosis	Condition	CIEL
0	[COVID v1] Heart disease	45950714	142289	Dilated Cardiomyopathy Secondary to Sarcoidosis	Diagnosis	Condition	CIEL
0	[COVID v1] Heart disease	45950670	138457	Holoacardius	Diagnosis	Condition	CIEL
0	[COVID v1] Heart disease	45950636	138195	Hypertensive Heart and Renal Disease Complicating or Reason for Care During Pregnancy	Diagnosis	Condition	CIEL
0	[COVID v1] Heart disease	45950634	138189	Hypertensive Heart Disease in Obstetric Context	Diagnosis	Condition	CIEL
0	[COVID v1] Heart disease	45950627	138160	Hypertrophic Cardiomyopathy Secondary to Neuromuscular Disorder	Diagnosis	Condition	CIEL
0	[COVID v1] Heart disease	45950599	150776	Abortion with Cardiac Arrest and/or Failure	Diagnosis	Condition	CIEL
0	[COVID v1] Heart disease	45950560	150487	Accelerated Idioventricular Rhythm	Diagnosis	Condition	CIEL
0	[COVID v1] Heart disease	45950514	146190	Cardiac Arrest or Failure Following Anaesthesia or Sedation in Labour or Delivery	Diagnosis	Condition	CIEL
0	[COVID v1] Heart disease	45950432	141799	Double Aortic Valve	Diagnosis	Condition	CIEL
0	[COVID v1] Heart disease	45950431	141789	Double Outlet Left Ventricle	Diagnosis	Condition	CIEL
0	[COVID v1] Heart disease	45950355	137892	Idiopathic Myocarditis	Diagnosis	Condition	CIEL
0	[COVID v1] Heart disease	45950221	149648	Acute Myocardial Infarction of Apical-Lateral Wall	Diagnosis	Condition	CIEL
0	[COVID v1] Heart disease	45950198	145700	Chiari's Network	Diagnosis	Condition	CIEL
0	[COVID v1] Heart disease	45538380	I40.1	Isolated myocarditis	ICD10 code	Condition	ICD10
0	[COVID v1] Heart disease	45755653	S26.91	Injury of heart, unspecified, with open wound into thoracic cavity	ICD10 code	Condition	ICD10
0	[COVID v1] Heart disease	45755652	S26.90	Injury of heart, unspecified, without open wound into thoracic cavity	ICD10 code	Condition	ICD10
0	[COVID v1] Heart disease	45755651	S26.81	Other injuries of heart, with open wound into thoracic cavity	ICD10 code	Condition	ICD10
0	[COVID v1] Heart disease	45755650	S26.80	Other injuries of heart, without open wound into thoracic cavity	ICD10 code	Condition	ICD10
0	[COVID v1] Heart disease	45755409	I48.9	Atrial fibrillation and atrial flutter, unspecified	ICD10 code	Condition	ICD10
0	[COVID v1] Heart disease	45755408	I44	Atrioventricular and left bundle-branch block	ICD10 Hierarchy	Condition	ICD10
0	[COVID v1] Heart disease	45533435	I20.1	Angina pectoris with documented spasm	ICD10 code	Condition	ICD10
0	[COVID v1] Heart disease	45607103	S26	Injury of heart	ICD10 Hierarchy	Condition	ICD10
0	[COVID v1] Heart disease	45606732	Q21.8	Other congenital malformations of cardiac septa	ICD10 code	Condition	ICD10
0	[COVID v1] Heart disease	45605799	I47.9	Paroxysmal tachycardia, unspecified	ICD10 code	Condition	ICD10
0	[COVID v1] Heart disease	45605797	I43.8	Cardiomyopathy in other diseases classified elsewhere	ICD10 code	Condition	ICD10
0	[COVID v1] Heart disease	45605796	I41.0	Myocarditis in bacterial diseases classified elsewhere	ICD10 code	Condition	ICD10
0	[COVID v1] Heart disease	45605795	I34	Nonrheumatic mitral valve disorders	ICD10 Hierarchy	Condition	ICD10
0	[COVID v1] Heart disease	45605794	I33.0	Acute and subacute infective endocarditis	ICD10 code	Condition	ICD10
0	[COVID v1] Heart disease	45605783	I23.6	Thrombosis of atrium, auricular appendage, and ventricle as current complications following acute myocardial infarction	ICD10 code	Condition	ICD10
0	[COVID v1] Heart disease	45605782	I23.4	Rupture of chordae tendineae as current complication following acute myocardial infarction	ICD10 code	Condition	ICD10
0	[COVID v1] Heart disease	45605780	I21.9	Acute myocardial infarction, unspecified	ICD10 code	Condition	ICD10
0	[COVID v1] Heart disease	45605776	I09.0	Rheumatic myocarditis	ICD10 code	Condition	ICD10
0	[COVID v1] Heart disease	45605775	I07.9	Tricuspid valve disease, unspecified	ICD10 code	Condition	ICD10
0	[COVID v1] Heart disease	45605774	I07.8	Other tricuspid valve diseases	ICD10 code	Condition	ICD10
0	[COVID v1] Heart disease	45605233	B37.6	Candidal endocarditis	ICD10 code	Condition	ICD10
0	[COVID v1] Heart disease	45602296	S26.9	Injury of heart, unspecified	ICD10 code	Condition	ICD10
0	[COVID v1] Heart disease	45601040	I52.1	Other heart disorders in other infectious and parasitic diseases classified elsewhere	ICD10 code	Condition	ICD10
0	[COVID v1] Heart disease	45601039	I51.1	Rupture of chordae tendineae, not elsewhere classified	ICD10 code	Condition	ICD10
0	[COVID v1] Heart disease	45601037	I45.9	Conduction disorder, unspecified	ICD10 code	Condition	ICD10
0	[COVID v1] Heart disease	45601036	I45.0	Right fascicular block	ICD10 code	Condition	ICD10
0	[COVID v1] Heart disease	45601035	I44.4	Left anterior fascicular block	ICD10 code	Condition	ICD10
0	[COVID v1] Heart disease	45601034	I41.8	Myocarditis in other diseases classified elsewhere	ICD10 code	Condition	ICD10
0	[COVID v1] Heart disease	45601033	I40	Acute myocarditis	ICD10 Hierarchy	Condition	ICD10
0	[COVID v1] Heart disease	45601032	I34.9	Nonrheumatic mitral valve disorder, unspecified	ICD10 code	Condition	ICD10
0	[COVID v1] Heart disease	45601031	I34.0	Mitral (valve) insufficiency	ICD10 code	Condition	ICD10
0	[COVID v1] Heart disease	45601025	I25.2	Old myocardial infarction	ICD10 code	Condition	ICD10
0	[COVID v1] Heart disease	45601023	I23.5	Rupture of papillary muscle as current complication following acute myocardial infarction	ICD10 code	Condition	ICD10
0	[COVID v1] Heart disease	45601022	I22.8	Subsequent myocardial infarction of other sites	ICD10 code	Condition	ICD10
0	[COVID v1] Heart disease	45601021	I08.2	Disorders of both aortic and tricuspid valves	ICD10 code	Condition	ICD10
0	[COVID v1] Heart disease	45601020	I07.1	Tricuspid insufficiency	ICD10 code	Condition	ICD10
0	[COVID v1] Heart disease	45601019	I06.9	Rheumatic aortic valve disease, unspecified	ICD10 code	Condition	ICD10
0	[COVID v1] Heart disease	45601018	I05.8	Other mitral valve diseases	ICD10 code	Condition	ICD10
0	[COVID v1] Heart disease	45601017	I01.0	Acute rheumatic pericarditis	ICD10 code	Condition	ICD10
0	[COVID v1] Heart disease	45597113	Q24.3	Pulmonary infundibular stenosis	ICD10 code	Condition	ICD10
0	[COVID v1] Heart disease	45597112	Q22.8	Other congenital malformations of tricuspid valve	ICD10 code	Condition	ICD10
0	[COVID v1] Heart disease	45597111	Q22.0	Pulmonary valve atresia	ICD10 code	Condition	ICD10
0	[COVID v1] Heart disease	45597110	Q20.9	Congenital malformation of cardiac chambers and connections, unspecified	ICD10 code	Condition	ICD10
0	[COVID v1] Heart disease	45596210	I52.8	Other heart disorders in other diseases classified elsewhere	ICD10 code	Condition	ICD10
0	[COVID v1] Heart disease	45596208	I51.4	Myocarditis, unspecified	ICD10 code	Condition	ICD10
0	[COVID v1] Heart disease	45596207	I51.2	Rupture of papillary muscle, not elsewhere classified	ICD10 code	Condition	ICD10
0	[COVID v1] Heart disease	45596206	I48	Atrial fibrillation and flutter	ICD10 Hierarchy	Condition	ICD10
0	[COVID v1] Heart disease	45596203	I40.9	Acute myocarditis, unspecified	ICD10 code	Condition	ICD10
0	[COVID v1] Heart disease	45596202	I39.3	Pulmonary valve disorders in diseases classified elsewhere	ICD10 code	Condition	ICD10
0	[COVID v1] Heart disease	45596201	I35.9	Aortic valve disorder, unspecified	ICD10 code	Condition	ICD10
0	[COVID v1] Heart disease	45596196	I25.1	Atherosclerotic heart disease	ICD10 code	Condition	ICD10
0	[COVID v1] Heart disease	45596195	I24.8	Other forms of acute ischaemic heart disease	ICD10 code	Condition	ICD10
0	[COVID v1] Heart disease	45596193	I23.1	Atrial septal defect as current complication following acute myocardial infarction	ICD10 code	Condition	ICD10
0	[COVID v1] Heart disease	45596192	I22.0	Subsequent myocardial infarction of anterior wall	ICD10 code	Condition	ICD10
0	[COVID v1] Heart disease	45596191	I21.3	Acute transmural myocardial infarction of unspecified site	ICD10 code	Condition	ICD10
0	[COVID v1] Heart disease	45596190	I21.2	Acute transmural myocardial infarction of other sites	ICD10 code	Condition	ICD10
0	[COVID v1] Heart disease	45596186	I08.9	Multiple valve disease, unspecified	ICD10 code	Condition	ICD10
0	[COVID v1] Heart disease	45595648	C38.8	Malignant neoplasm: Overlapping lesion of heart, mediastinum and pleura	ICD10 code	Condition	ICD10
0	[COVID v1] Heart disease	45592366	Q23	Congenital malformations of aortic and mitral valves	ICD10 Hierarchy	Condition	ICD10
0	[COVID v1] Heart disease	45592365	Q22.4	Congenital tricuspid stenosis	ICD10 code	Condition	ICD10
0	[COVID v1] Heart disease	45592364	Q22.2	Congenital pulmonary valve insufficiency	ICD10 code	Condition	ICD10
0	[COVID v1] Heart disease	45592362	Q20.2	Double outlet left ventricle	ICD10 code	Condition	ICD10
0	[COVID v1] Heart disease	45591538	I97.1	Other functional disturbances following cardiac surgery	ICD10 code	Condition	ICD10
0	[COVID v1] Heart disease	45591470	I52	Other heart disorders in diseases classified elsewhere	ICD10 Hierarchy	Condition	ICD10
0	[COVID v1] Heart disease	45591467	I48.2	Chronic atrial fibrillation	ICD10 code	Condition	ICD10
0	[COVID v1] Heart disease	45591466	I46.9	Cardiac arrest, unspecified	ICD10 code	Condition	ICD10
0	[COVID v1] Heart disease	45591465	I43.0	Cardiomyopathy in infectious and parasitic diseases classified elsewhere	ICD10 code	Condition	ICD10
0	[COVID v1] Heart disease	45591464	I41.2	Myocarditis in other infectious and parasitic diseases classified elsewhere	ICD10 code	Condition	ICD10
0	[COVID v1] Heart disease	45591463	I41	Myocarditis in diseases classified elsewhere	ICD10 Hierarchy	Condition	ICD10
0	[COVID v1] Heart disease	45591462	I33	Acute and subacute endocarditis	ICD10 Hierarchy	Condition	ICD10
0	[COVID v1] Heart disease	45591457	I25.6	Silent myocardial ischaemia	ICD10 code	Condition	ICD10
0	[COVID v1] Heart disease	45591454	I21.0	Acute transmural myocardial infarction of anterior wall	ICD10 code	Condition	ICD10
0	[COVID v1] Heart disease	45591452	I07.0	Tricuspid stenosis	ICD10 code	Condition	ICD10
0	[COVID v1] Heart disease	45591451	I05.0	Mitral stenosis	ICD10 code	Condition	ICD10
0	[COVID v1] Heart disease	45590860	B57.2	Chagas disease (chronic) with heart involvement	ICD10 code	Condition	ICD10
0	[COVID v1] Heart disease	45590062	T82.0	Mechanical complication of heart valve prosthesis	ICD10 code	Condition	ICD10
0	[COVID v1] Heart disease	45587797	S26.0	Injury of heart with haemopericardium	ICD10 code	Condition	ICD10
0	[COVID v1] Heart disease	45587449	Q23.0	Congenital stenosis of aortic valve	ICD10 code	Condition	ICD10
0	[COVID v1] Heart disease	45587448	Q22.3	Other congenital malformations of pulmonary valve	ICD10 code	Condition	ICD10
0	[COVID v1] Heart disease	45587447	Q21.2	Atrioventricular septal defect	ICD10 code	Condition	ICD10
0	[COVID v1] Heart disease	45587446	Q20.1	Double outlet right ventricle	ICD10 code	Condition	ICD10
0	[COVID v1] Heart disease	45587420	P29.1	Neonatal cardiac dysrhythmia	ICD10 code	Condition	ICD10
0	[COVID v1] Heart disease	45587387	O74.2	Cardiac complications of anaesthesia during labour and delivery	ICD10 code	Condition	ICD10
0	[COVID v1] Heart disease	45586586	I47.2	Ventricular tachycardia	ICD10 code	Condition	ICD10
0	[COVID v1] Heart disease	45586585	I45.2	Bifascicular block	ICD10 code	Condition	ICD10
0	[COVID v1] Heart disease	45586584	I45.1	Other and unspecified right bundle-branch block	ICD10 code	Condition	ICD10
0	[COVID v1] Heart disease	45586583	I44.7	Left bundle-branch block, unspecified	ICD10 code	Condition	ICD10
0	[COVID v1] Heart disease	45586582	I42.5	Other restrictive cardiomyopathy	ICD10 code	Condition	ICD10
0	[COVID v1] Heart disease	45586581	I42.0	Dilated cardiomyopathy	ICD10 code	Condition	ICD10
0	[COVID v1] Heart disease	45586579	I36.0	Nonrheumatic tricuspid (valve) stenosis	ICD10 code	Condition	ICD10
0	[COVID v1] Heart disease	45586571	I21.1	Acute transmural myocardial infarction of inferior wall	ICD10 code	Condition	ICD10
0	[COVID v1] Heart disease	45586570	I20.0	Unstable angina	ICD10 code	Condition	ICD10
0	[COVID v1] Heart disease	45586569	I09.9	Rheumatic heart disease, unspecified	ICD10 code	Condition	ICD10
0	[COVID v1] Heart disease	45582642	Q24.8	Other specified congenital malformations of heart	ICD10 code	Condition	ICD10
0	[COVID v1] Heart disease	45582641	Q23.1	Congenital insufficiency of aortic valve	ICD10 code	Condition	ICD10
0	[COVID v1] Heart disease	45582582	O90.3	Cardiomyopathy in the puerperium	ICD10 code	Condition	ICD10
0	[COVID v1] Heart disease	45581780	I51.0	Cardiac septal defect, acquired	ICD10 code	Condition	ICD10
0	[COVID v1] Heart disease	45581779	I50	Heart failure	ICD10 Hierarchy	Condition	ICD10
0	[COVID v1] Heart disease	45581778	I49.9	Cardiac arrhythmia, unspecified	ICD10 code	Condition	ICD10
0	[COVID v1] Heart disease	45581777	I49.2	Junctional premature depolarization	ICD10 code	Condition	ICD10
0	[COVID v1] Heart disease	45581776	I48.0	Paroxysmal atrial fibrillation	ICD10 code	Condition	ICD10
0	[COVID v1] Heart disease	45581774	I44.3	Other and unspecified atrioventricular block	ICD10 code	Condition	ICD10
0	[COVID v1] Heart disease	45581773	I42.9	Cardiomyopathy, unspecified	ICD10 code	Condition	ICD10
0	[COVID v1] Heart disease	45581772	I35.8	Other aortic valve disorders	ICD10 code	Condition	ICD10
0	[COVID v1] Heart disease	45581771	I34.8	Other nonrheumatic mitral valve disorders	ICD10 code	Condition	ICD10
0	[COVID v1] Heart disease	45581767	I27.1	Kyphoscoliotic heart disease	ICD10 code	Condition	ICD10
0	[COVID v1] Heart disease	45581765	I25	Chronic ischaemic heart disease	ICD10 Hierarchy	Condition	ICD10
0	[COVID v1] Heart disease	45581764	I09	Other rheumatic heart diseases	ICD10 Hierarchy	Condition	ICD10
0	[COVID v1] Heart disease	45581763	I06.1	Rheumatic aortic insufficiency	ICD10 code	Condition	ICD10
0	[COVID v1] Heart disease	45581762	I05.2	Mitral stenosis with insufficiency	ICD10 code	Condition	ICD10
0	[COVID v1] Heart disease	45580472	T86.2	Heart transplant failure and rejection	ICD10 code	Condition	ICD10
0	[COVID v1] Heart disease	45577725	Q20.6	Isomerism of atrial appendages	ICD10 code	Condition	ICD10
0	[COVID v1] Heart disease	45577724	Q20.5	Discordant atrioventricular connection	ICD10 code	Condition	ICD10
0	[COVID v1] Heart disease	45576880	I51.8	Other ill-defined heart diseases	ICD10 code	Condition	ICD10
0	[COVID v1] Heart disease	45576879	I50.9	Heart failure, unspecified	ICD10 code	Condition	ICD10
0	[COVID v1] Heart disease	45576877	I49.8	Other specified cardiac arrhythmias	ICD10 code	Condition	ICD10
0	[COVID v1] Heart disease	45576874	I45.3	Trifascicular block	ICD10 code	Condition	ICD10
0	[COVID v1] Heart disease	45576873	I45	Other conduction disorders	ICD10 Hierarchy	Condition	ICD10
0	[COVID v1] Heart disease	45576872	I44.2	Atrioventricular block, complete	ICD10 code	Condition	ICD10
0	[COVID v1] Heart disease	45576871	I37.1	Pulmonary valve insufficiency	ICD10 code	Condition	ICD10
0	[COVID v1] Heart disease	45576870	I36.1	Nonrheumatic tricuspid (valve) insufficiency	ICD10 code	Condition	ICD10
0	[COVID v1] Heart disease	45576869	I35.0	Aortic (valve) stenosis	ICD10 code	Condition	ICD10
0	[COVID v1] Heart disease	45576867	I25.5	Ischaemic cardiomyopathy	ICD10 code	Condition	ICD10
0	[COVID v1] Heart disease	45576864	I13	Hypertensive heart and renal disease	ICD10 Hierarchy	Condition	ICD10
0	[COVID v1] Heart disease	45576863	I11.9	Hypertensive heart disease without (congestive) heart failure	ICD10 code	Condition	ICD10
0	[COVID v1] Heart disease	45576862	I06.0	Rheumatic aortic stenosis	ICD10 code	Condition	ICD10
0	[COVID v1] Heart disease	45576861	I05.9	Mitral valve disease, unspecified	ICD10 code	Condition	ICD10
0	[COVID v1] Heart disease	45576276	B57.0	Acute Chagas disease with heart involvement	ICD10 code	Condition	ICD10
0	[COVID v1] Heart disease	45575578	T82.6	Infection and inflammatory reaction due to cardiac valve prosthesis	ICD10 code	Condition	ICD10
0	[COVID v1] Heart disease	45572956	Q24.0	Dextrocardia	ICD10 code	Condition	ICD10
0	[COVID v1] Heart disease	45572955	Q23.3	Congenital mitral insufficiency	ICD10 code	Condition	ICD10
0	[COVID v1] Heart disease	45572954	Q22.9	Congenital malformation of tricuspid valve, unspecified	ICD10 code	Condition	ICD10
0	[COVID v1] Heart disease	45572953	Q21.0	Ventricular septal defect	ICD10 code	Condition	ICD10
0	[COVID v1] Heart disease	45572952	Q21	Congenital malformations of cardiac septa	ICD10 Hierarchy	Condition	ICD10
0	[COVID v1] Heart disease	45572951	Q20.8	Other congenital malformations of cardiac chambers and connections	ICD10 code	Condition	ICD10
0	[COVID v1] Heart disease	45572092	I47.0	Re-entry ventricular arrhythmia	ICD10 code	Condition	ICD10
0	[COVID v1] Heart disease	45572090	I43.1	Cardiomyopathy in metabolic diseases	ICD10 code	Condition	ICD10
0	[COVID v1] Heart disease	45572089	I42.6	Alcoholic cardiomyopathy	ICD10 code	Condition	ICD10
0	[COVID v1] Heart disease	45572088	I39.4	Multiple valve disorders in diseases classified elsewhere	ICD10 code	Condition	ICD10
0	[COVID v1] Heart disease	45572087	I35.1	Aortic (valve) insufficiency	ICD10 code	Condition	ICD10
0	[COVID v1] Heart disease	45572082	I22.9	Subsequent myocardial infarction of unspecified site	ICD10 code	Condition	ICD10
0	[COVID v1] Heart disease	45572081	I21.4	Acute subendocardial myocardial infarction	ICD10 code	Condition	ICD10
0	[COVID v1] Heart disease	45572078	I20	Angina pectoris	ICD10 Hierarchy	Condition	ICD10
0	[COVID v1] Heart disease	45572076	I13.1	Hypertensive heart and renal disease with renal failure	ICD10 code	Condition	ICD10
0	[COVID v1] Heart disease	45572075	I13.0	Hypertensive heart and renal disease with (congestive) heart failure	ICD10 code	Condition	ICD10
0	[COVID v1] Heart disease	45572074	I06.2	Rheumatic aortic stenosis with insufficiency	ICD10 code	Condition	ICD10
0	[COVID v1] Heart disease	45572073	I01	Rheumatic fever with heart involvement	ICD10 Hierarchy	Condition	ICD10
0	[COVID v1] Heart disease	45568058	Q24.9	Congenital malformation of heart, unspecified	ICD10 code	Condition	ICD10
0	[COVID v1] Heart disease	45568057	Q23.4	Hypoplastic left heart syndrome	ICD10 code	Condition	ICD10
0	[COVID v1] Heart disease	45567182	I51.7	Cardiomegaly	ICD10 code	Condition	ICD10
0	[COVID v1] Heart disease	45567179	I50.0	Congestive heart failure	ICD10 code	Condition	ICD10
0	[COVID v1] Heart disease	45567178	I47.1	Supraventricular tachycardia	ICD10 code	Condition	ICD10
0	[COVID v1] Heart disease	45567177	I46.1	Sudden cardiac death, so described	ICD10 code	Condition	ICD10
0	[COVID v1] Heart disease	45567176	I44.5	Left posterior fascicular block	ICD10 code	Condition	ICD10
0	[COVID v1] Heart disease	45567175	I42.2	Other hypertrophic cardiomyopathy	ICD10 code	Condition	ICD10
0	[COVID v1] Heart disease	45567174	I36.2	Nonrheumatic tricuspid (valve) stenosis with insufficiency	ICD10 code	Condition	ICD10
0	[COVID v1] Heart disease	45567169	I26.0	Pulmonary embolism with mention of acute cor pulmonale	ICD10 code	Condition	ICD10
0	[COVID v1] Heart disease	45567166	I25.8	Other forms of chronic ischaemic heart disease	ICD10 code	Condition	ICD10
0	[COVID v1] Heart disease	45567165	I24.0	Coronary thrombosis not resulting in myocardial infarction	ICD10 code	Condition	ICD10
0	[COVID v1] Heart disease	45567161	I06	Rheumatic aortic valve diseases	ICD10 Hierarchy	Condition	ICD10
0	[COVID v1] Heart disease	45567160	I01.8	Other acute rheumatic heart disease	ICD10 code	Condition	ICD10
0	[COVID v1] Heart disease	45566543	B33.2	Viral carditis	ICD10 code	Condition	ICD10
0	[COVID v1] Heart disease	45563597	S26.8	Other injuries of heart	ICD10 code	Condition	ICD10
0	[COVID v1] Heart disease	45563242	Q24.6	Congenital heart block	ICD10 code	Condition	ICD10
0	[COVID v1] Heart disease	45563241	Q24.5	Malformation of coronary vessels	ICD10 code	Condition	ICD10
0	[COVID v1] Heart disease	45563240	Q24.2	Cor triatriatum	ICD10 code	Condition	ICD10
0	[COVID v1] Heart disease	45563239	Q20.3	Discordant ventriculoarterial connection	ICD10 code	Condition	ICD10
0	[COVID v1] Heart disease	45563219	P29.4	Transient myocardial ischaemia of newborn	ICD10 code	Condition	ICD10
0	[COVID v1] Heart disease	45562356	I51.9	Heart disease, unspecified	ICD10 code	Condition	ICD10
0	[COVID v1] Heart disease	45562354	I49.5	Sick sinus syndrome	ICD10 code	Condition	ICD10
0	[COVID v1] Heart disease	45562350	I42.7	Cardiomyopathy due to drugs and other external agents	ICD10 code	Condition	ICD10
0	[COVID v1] Heart disease	45562349	I42	Cardiomyopathy	ICD10 Hierarchy	Condition	ICD10
0	[COVID v1] Heart disease	45562348	I40.0	Infective myocarditis	ICD10 code	Condition	ICD10
0	[COVID v1] Heart disease	45562347	I37.0	Pulmonary valve stenosis	ICD10 code	Condition	ICD10
0	[COVID v1] Heart disease	45562346	I35.2	Aortic (valve) stenosis with insufficiency	ICD10 code	Condition	ICD10
0	[COVID v1] Heart disease	45562342	I25.4	Coronary artery aneurysm and dissection	ICD10 code	Condition	ICD10
0	[COVID v1] Heart disease	45562341	I22	Subsequent myocardial infarction	ICD10 Hierarchy	Condition	ICD10
0	[COVID v1] Heart disease	45562339	I20.9	Angina pectoris, unspecified	ICD10 code	Condition	ICD10
0	[COVID v1] Heart disease	45562337	I08.8	Other multiple valve diseases	ICD10 code	Condition	ICD10
0	[COVID v1] Heart disease	45562336	I07.2	Tricuspid stenosis with insufficiency	ICD10 code	Condition	ICD10
0	[COVID v1] Heart disease	45562335	I06.8	Other rheumatic aortic valve diseases	ICD10 code	Condition	ICD10
0	[COVID v1] Heart disease	45561894	D15.1	Benign neoplasm: Heart	ICD10 code	Condition	ICD10
0	[COVID v1] Heart disease	45558396	Q23.8	Other congenital malformations of aortic and mitral valves	ICD10 code	Condition	ICD10
0	[COVID v1] Heart disease	45558395	Q21.9	Congenital malformation of cardiac septum, unspecified	ICD10 code	Condition	ICD10
0	[COVID v1] Heart disease	45557545	I46	Cardiac arrest	ICD10 Hierarchy	Condition	ICD10
0	[COVID v1] Heart disease	45557541	I27.8	Other specified pulmonary heart diseases	ICD10 code	Condition	ICD10
0	[COVID v1] Heart disease	45557534	I01.1	Acute rheumatic endocarditis	ICD10 code	Condition	ICD10
0	[COVID v1] Heart disease	45553668	Q22.5	Ebstein anomaly	ICD10 code	Condition	ICD10
0	[COVID v1] Heart disease	45553667	Q22.1	Congenital pulmonary valve stenosis	ICD10 code	Condition	ICD10
0	[COVID v1] Heart disease	45553666	Q22	Congenital malformations of pulmonary and tricuspid valves	ICD10 Hierarchy	Condition	ICD10
0	[COVID v1] Heart disease	45553639	P29.0	Neonatal cardiac failure	ICD10 code	Condition	ICD10
0	[COVID v1] Heart disease	45552797	I51	Complications and ill-defined descriptions of heart disease	ICD10 Hierarchy	Condition	ICD10
0	[COVID v1] Heart disease	45552795	I49.1	Atrial premature depolarization	ICD10 code	Condition	ICD10
0	[COVID v1] Heart disease	45552794	I49.0	Ventricular fibrillation and flutter	ICD10 code	Condition	ICD10
0	[COVID v1] Heart disease	45552793	I48.4	Atypical atrial flutter	ICD10 code	Condition	ICD10
0	[COVID v1] Heart disease	45552791	I43.2	Cardiomyopathy in nutritional diseases	ICD10 code	Condition	ICD10
0	[COVID v1] Heart disease	45552790	I43	Cardiomyopathy in diseases classified elsewhere	ICD10 Hierarchy	Condition	ICD10
0	[COVID v1] Heart disease	45552789	I39.8	Endocarditis, valve unspecified, in diseases classified elsewhere	ICD10 code	Condition	ICD10
0	[COVID v1] Heart disease	45552788	I34.1	Mitral (valve) prolapse	ICD10 code	Condition	ICD10
0	[COVID v1] Heart disease	45552784	I25.9	Chronic ischaemic heart disease, unspecified	ICD10 code	Condition	ICD10
0	[COVID v1] Heart disease	45552783	I25.0	Atherosclerotic cardiovascular disease, so described	ICD10 code	Condition	ICD10
0	[COVID v1] Heart disease	45552782	I24	Other acute ischaemic heart diseases	ICD10 Hierarchy	Condition	ICD10
0	[COVID v1] Heart disease	45552781	I22.1	Subsequent myocardial infarction of inferior wall	ICD10 code	Condition	ICD10
0	[COVID v1] Heart disease	45552780	I13.2	Hypertensive heart and renal disease with both (congestive) heart failure and renal failure	ICD10 code	Condition	ICD10
0	[COVID v1] Heart disease	45552779	I08.3	Combined disorders of mitral, aortic and tricuspid valves	ICD10 code	Condition	ICD10
0	[COVID v1] Heart disease	45552778	I08.0	Disorders of both mitral and aortic valves	ICD10 code	Condition	ICD10
0	[COVID v1] Heart disease	45552777	I05.1	Rheumatic mitral insufficiency	ICD10 code	Condition	ICD10
0	[COVID v1] Heart disease	45552776	I05	Rheumatic mitral valve diseases	ICD10 Hierarchy	Condition	ICD10
0	[COVID v1] Heart disease	45552177	A39.5	Meningococcal heart disease	ICD10 code	Condition	ICD10
0	[COVID v1] Heart disease	45551551	T86.3	Heart-lung transplant failure and rejection	ICD10 code	Condition	ICD10
0	[COVID v1] Heart disease	45548889	Q24.4	Congenital subaortic stenosis	ICD10 code	Condition	ICD10
0	[COVID v1] Heart disease	45548888	Q23.9	Congenital malformation of aortic and mitral valves, unspecified	ICD10 code	Condition	ICD10
0	[COVID v1] Heart disease	45548887	Q20.4	Double inlet ventricle	ICD10 code	Condition	ICD10
0	[COVID v1] Heart disease	45548886	Q20.0	Common arterial trunk	ICD10 code	Condition	ICD10
0	[COVID v1] Heart disease	45548885	Q20	Congenital malformations of cardiac chambers and connections	ICD10 Hierarchy	Condition	ICD10
0	[COVID v1] Heart disease	45548838	O89.1	Cardiac complications of anaesthesia during the puerperium	ICD10 code	Condition	ICD10
0	[COVID v1] Heart disease	45548698	O10.3	Pre-existing hypertensive heart and renal disease complicating pregnancy, childbirth and the puerperium	ICD10 code	Condition	ICD10
0	[COVID v1] Heart disease	45548023	I51.5	Myocardial degeneration	ICD10 code	Condition	ICD10
0	[COVID v1] Heart disease	45548021	I48.1	Persistent atrial fibrillation	ICD10 code	Condition	ICD10
0	[COVID v1] Heart disease	45548020	I45.8	Other specified conduction disorders	ICD10 code	Condition	ICD10
0	[COVID v1] Heart disease	45548019	I45.5	Other specified heart block	ICD10 code	Condition	ICD10
0	[COVID v1] Heart disease	45548018	I39.1	Aortic valve disorders in diseases classified elsewhere	ICD10 code	Condition	ICD10
0	[COVID v1] Heart disease	45548017	I35	Nonrheumatic aortic valve disorders	ICD10 Hierarchy	Condition	ICD10
0	[COVID v1] Heart disease	45548015	I27.9	Pulmonary heart disease, unspecified	ICD10 code	Condition	ICD10
0	[COVID v1] Heart disease	45548009	I23.2	Ventricular septal defect as current complication following acute myocardial infarction	ICD10 code	Condition	ICD10
0	[COVID v1] Heart disease	45548007	I11	Hypertensive heart disease	ICD10 Hierarchy	Condition	ICD10
0	[COVID v1] Heart disease	45548006	I09.1	Rheumatic diseases of endocardium, valve unspecified	ICD10 code	Condition	ICD10
0	[COVID v1] Heart disease	45548005	I08.1	Disorders of both mitral and tricuspid valves	ICD10 code	Condition	ICD10
0	[COVID v1] Heart disease	45548004	I07	Rheumatic tricuspid valve diseases	ICD10 Hierarchy	Condition	ICD10
0	[COVID v1] Heart disease	45544079	Q22.6	Hypoplastic right heart syndrome	ICD10 code	Condition	ICD10
0	[COVID v1] Heart disease	45544078	Q21.3	Tetralogy of Fallot	ICD10 code	Condition	ICD10
0	[COVID v1] Heart disease	45543934	O29.1	Cardiac complications of anaesthesia during pregnancy	ICD10 code	Condition	ICD10
0	[COVID v1] Heart disease	45543184	I52.0	Other heart disorders in bacterial diseases classified elsewhere	ICD10 code	Condition	ICD10
0	[COVID v1] Heart disease	45543183	I51.3	Intracardiac thrombosis, not elsewhere classified	ICD10 code	Condition	ICD10
0	[COVID v1] Heart disease	45543181	I50.1	Left ventricular failure	ICD10 code	Condition	ICD10
0	[COVID v1] Heart disease	45543180	I49.4	Other and unspecified premature depolarization	ICD10 code	Condition	ICD10
0	[COVID v1] Heart disease	45543179	I49	Other cardiac arrhythmias	ICD10 Hierarchy	Condition	ICD10
0	[COVID v1] Heart disease	45543178	I45.6	Pre-excitation syndrome	ICD10 code	Condition	ICD10
0	[COVID v1] Heart disease	45543177	I44.1	Atrioventricular block, second degree	ICD10 code	Condition	ICD10
0	[COVID v1] Heart disease	45543176	I44.0	Atrioventricular block, first degree	ICD10 code	Condition	ICD10
0	[COVID v1] Heart disease	45543175	I42.4	Endocardial fibroelastosis	ICD10 code	Condition	ICD10
0	[COVID v1] Heart disease	45543174	I39.2	Tricuspid valve disorders in diseases classified elsewhere	ICD10 code	Condition	ICD10
0	[COVID v1] Heart disease	45543173	I39	Endocarditis and heart valve disorders in diseases classified elsewhere	ICD10 Hierarchy	Condition	ICD10
0	[COVID v1] Heart disease	45543172	I38	Endocarditis, valve unspecified	ICD10 Hierarchy	Condition	ICD10
0	[COVID v1] Heart disease	45543170	I34.2	Nonrheumatic mitral (valve) stenosis	ICD10 code	Condition	ICD10
0	[COVID v1] Heart disease	45543166	I20.8	Other forms of angina pectoris	ICD10 code	Condition	ICD10
0	[COVID v1] Heart disease	45543165	I13.9	Hypertensive heart and renal disease, unspecified	ICD10 code	Condition	ICD10
0	[COVID v1] Heart disease	45543163	I08	Multiple valve diseases	ICD10 Hierarchy	Condition	ICD10
0	[COVID v1] Heart disease	45543161	I01.9	Acute rheumatic heart disease, unspecified	ICD10 code	Condition	ICD10
0	[COVID v1] Heart disease	45543160	I01.2	Acute rheumatic myocarditis	ICD10 code	Condition	ICD10
0	[COVID v1] Heart disease	45538466	I97.0	Postcardiotomy syndrome	ICD10 code	Condition	ICD10
0	[COVID v1] Heart disease	45538386	I49.3	Ventricular premature depolarization	ICD10 code	Condition	ICD10
0	[COVID v1] Heart disease	45538385	I48.3	Typical atrial flutter	ICD10 code	Condition	ICD10
0	[COVID v1] Heart disease	45538384	I47	Paroxysmal tachycardia	ICD10 Hierarchy	Condition	ICD10
0	[COVID v1] Heart disease	45538382	I42.1	Obstructive hypertrophic cardiomyopathy	ICD10 code	Condition	ICD10
0	[COVID v1] Heart disease	45538381	I41.1	Myocarditis in viral diseases classified elsewhere	ICD10 code	Condition	ICD10
0	[COVID v1] Heart disease	45538379	I37.2	Pulmonary valve stenosis with insufficiency	ICD10 code	Condition	ICD10
0	[COVID v1] Heart disease	45538378	I33.9	Acute endocarditis, unspecified	ICD10 code	Condition	ICD10
0	[COVID v1] Heart disease	45538372	I24.9	Acute ischaemic heart disease, unspecified	ICD10 code	Condition	ICD10
0	[COVID v1] Heart disease	45538371	I23.3	Rupture of cardiac wall without haemopericardium as current complication following acute myocardial infarction	ICD10 code	Condition	ICD10
0	[COVID v1] Heart disease	45538370	I21	Acute myocardial infarction	ICD10 Hierarchy	Condition	ICD10
0	[COVID v1] Heart disease	45538369	I11.0	Hypertensive heart disease with (congestive) heart failure	ICD10 code	Condition	ICD10
0	[COVID v1] Heart disease	45538367	I09.8	Other specified rheumatic heart diseases	ICD10 code	Condition	ICD10
0	[COVID v1] Heart disease	45538366	I02.0	Rheumatic chorea with heart involvement	ICD10 code	Condition	ICD10
0	[COVID v1] Heart disease	45537799	C38.0	Malignant neoplasm: Heart	ICD10 code	Condition	ICD10
0	[COVID v1] Heart disease	45534368	Q24	Other congenital malformations of heart	ICD10 Hierarchy	Condition	ICD10
0	[COVID v1] Heart disease	45534367	Q23.2	Congenital mitral stenosis	ICD10 code	Condition	ICD10
0	[COVID v1] Heart disease	45534366	Q21.1	Atrial septal defect	ICD10 code	Condition	ICD10
0	[COVID v1] Heart disease	45534169	O10.1	Pre-existing hypertensive heart disease complicating pregnancy, childbirth and the puerperium	ICD10 code	Condition	ICD10
0	[COVID v1] Heart disease	45533454	I46.0	Cardiac arrest with successful resuscitation	ICD10 code	Condition	ICD10
0	[COVID v1] Heart disease	45533453	I45.4	Nonspecific intraventricular block	ICD10 code	Condition	ICD10
0	[COVID v1] Heart disease	45533452	I44.6	Other and unspecified fascicular block	ICD10 code	Condition	ICD10
0	[COVID v1] Heart disease	45533451	I42.8	Other cardiomyopathies	ICD10 code	Condition	ICD10
0	[COVID v1] Heart disease	45533450	I42.3	Endomyocardial (eosinophilic) disease	ICD10 code	Condition	ICD10
0	[COVID v1] Heart disease	45533449	I40.8	Other acute myocarditis	ICD10 code	Condition	ICD10
0	[COVID v1] Heart disease	45533448	I39.0	Mitral valve disorders in diseases classified elsewhere	ICD10 code	Condition	ICD10
0	[COVID v1] Heart disease	45533447	I36.9	Nonrheumatic tricuspid valve disorder, unspecified	ICD10 code	Condition	ICD10
0	[COVID v1] Heart disease	45533446	I36.8	Other nonrheumatic tricuspid valve disorders	ICD10 code	Condition	ICD10
0	[COVID v1] Heart disease	45533445	I36	Nonrheumatic tricuspid valve disorders	ICD10 Hierarchy	Condition	ICD10
0	[COVID v1] Heart disease	45533440	I27	Other pulmonary heart diseases	ICD10 Hierarchy	Condition	ICD10
0	[COVID v1] Heart disease	45533438	I25.3	Aneurysm of heart	ICD10 code	Condition	ICD10
0	[COVID v1] Heart disease	1569145	I25.8	Other forms of chronic ischemic heart disease	4-char nonbill code	Condition	ICD10CM
0	[COVID v1] Heart disease	1569144	I25.79	Atherosclerosis of other coronary artery bypass graft(s) with angina pectoris	5-char nonbill code	Condition	ICD10CM
0	[COVID v1] Heart disease	1569143	I25.76	Atherosclerosis of bypass graft of coronary artery of transplanted heart with angina pectoris	5-char nonbill code	Condition	ICD10CM
0	[COVID v1] Heart disease	1569142	I25.75	Atherosclerosis of native coronary artery of transplanted heart with angina pectoris	5-char nonbill code	Condition	ICD10CM
0	[COVID v1] Heart disease	1569141	I25.73	Atherosclerosis of nonautologous biological coronary artery bypass graft(s) with angina pectoris	5-char nonbill code	Condition	ICD10CM
0	[COVID v1] Heart disease	1569140	I25.72	Atherosclerosis of autologous artery coronary artery bypass graft(s) with angina pectoris	5-char nonbill code	Condition	ICD10CM
0	[COVID v1] Heart disease	1569139	I25.71	Atherosclerosis of autologous vein coronary artery bypass graft(s) with angina pectoris	5-char nonbill code	Condition	ICD10CM
0	[COVID v1] Heart disease	1569138	I25.70	Atherosclerosis of coronary artery bypass graft(s), unspecified, with angina pectoris	5-char nonbill code	Condition	ICD10CM
0	[COVID v1] Heart disease	1569137	I25.7	Atherosclerosis of coronary artery bypass graft(s) and coronary artery of transplanted heart with angina pectoris	4-char nonbill code	Condition	ICD10CM
0	[COVID v1] Heart disease	1569136	I25.4	Coronary artery aneurysm and dissection	4-char nonbill code	Condition	ICD10CM
0	[COVID v1] Heart disease	1569135	I25.11	Atherosclerotic heart disease of native coronary artery with angina pectoris	5-char nonbill code	Condition	ICD10CM
0	[COVID v1] Heart disease	1569134	I25.1	Atherosclerotic heart disease of native coronary artery	4-char nonbill code	Condition	ICD10CM
0	[COVID v1] Heart disease	1569133	I25	Chronic ischemic heart disease	3-char nonbill code	Condition	ICD10CM
0	[COVID v1] Heart disease	1569132	I24	Other acute ischemic heart diseases	3-char nonbill code	Condition	ICD10CM
0	[COVID v1] Heart disease	1569131	I23	Certain current complications following ST elevation (STEMI) and non-ST elevation (NSTEMI) myocardial infarction (within the 28 day period)	3-char nonbill code	Condition	ICD10CM
0	[COVID v1] Heart disease	1569130	I22	Subsequent ST elevation (STEMI) and non-ST elevation (NSTEMI) myocardial infarction	3-char nonbill code	Condition	ICD10CM
0	[COVID v1] Heart disease	1569129	I21.2	ST elevation (STEMI) myocardial infarction of other sites	4-char nonbill code	Condition	ICD10CM
0	[COVID v1] Heart disease	1569128	I21.1	ST elevation (STEMI) myocardial infarction of inferior wall	4-char nonbill code	Condition	ICD10CM
0	[COVID v1] Heart disease	1569127	I21.0	ST elevation (STEMI) myocardial infarction of anterior wall	4-char nonbill code	Condition	ICD10CM
0	[COVID v1] Heart disease	1569126	I21	Acute myocardial infarction	3-char nonbill code	Condition	ICD10CM
0	[COVID v1] Heart disease	1569125	I20	Angina pectoris	3-char nonbill code	Condition	ICD10CM
0	[COVID v1] Heart disease	1569123	I13.1	Hypertensive heart and chronic kidney disease without heart failure	4-char nonbill code	Condition	ICD10CM
0	[COVID v1] Heart disease	1569122	I13	Hypertensive heart and chronic kidney disease	3-char nonbill code	Condition	ICD10CM
0	[COVID v1] Heart disease	1569120	I11	Hypertensive heart disease	3-char nonbill code	Condition	ICD10CM
0	[COVID v1] Heart disease	1569119	I09.8	Other specified rheumatic heart diseases	4-char nonbill code	Condition	ICD10CM
0	[COVID v1] Heart disease	1569118	I09	Other rheumatic heart diseases	3-char nonbill code	Condition	ICD10CM
0	[COVID v1] Heart disease	1569117	I08	Multiple valve diseases	3-char nonbill code	Condition	ICD10CM
0	[COVID v1] Heart disease	1569116	I07	Rheumatic tricuspid valve diseases	3-char nonbill code	Condition	ICD10CM
0	[COVID v1] Heart disease	1569115	I06	Rheumatic aortic valve diseases	3-char nonbill code	Condition	ICD10CM
0	[COVID v1] Heart disease	1569114	I05	Rheumatic mitral valve diseases	3-char nonbill code	Condition	ICD10CM
0	[COVID v1] Heart disease	1569112	I01	Rheumatic fever with heart involvement	3-char nonbill code	Condition	ICD10CM
0	[COVID v1] Heart disease	1567390	B33.2	Viral carditis	4-char nonbill code	Condition	ICD10CM
0	[COVID v1] Heart disease	1567283	A39.5	Meningococcal heart disease	4-char nonbill code	Condition	ICD10CM
0	[COVID v1] Heart disease	1553754	I48.21	Permanent atrial fibrillation	5-char billing code	Condition	ICD10CM
0	[COVID v1] Heart disease	1553753	I48.20	Chronic atrial fibrillation, unspecified	5-char billing code	Condition	ICD10CM
0	[COVID v1] Heart disease	1553752	I48.19	Other persistent atrial fibrillation	5-char billing code	Condition	ICD10CM
0	[COVID v1] Heart disease	1553751	I48.11	Longstanding persistent atrial fibrillation	5-char billing code	Condition	ICD10CM
0	[COVID v1] Heart disease	1326609	I50.89	Other heart failure	5-char billing code	Condition	ICD10CM
0	[COVID v1] Heart disease	1326608	I50.84	End stage heart failure	5-char billing code	Condition	ICD10CM
0	[COVID v1] Heart disease	1326607	I50.83	High output heart failure	5-char billing code	Condition	ICD10CM
0	[COVID v1] Heart disease	1326606	I50.82	Biventricular heart failure	5-char billing code	Condition	ICD10CM
0	[COVID v1] Heart disease	1326605	I50.814	Right heart failure due to left heart failure	6-char billing code	Condition	ICD10CM
0	[COVID v1] Heart disease	1326604	I50.813	Acute on chronic right heart failure	6-char billing code	Condition	ICD10CM
0	[COVID v1] Heart disease	1326603	I50.812	Chronic right heart failure	6-char billing code	Condition	ICD10CM
0	[COVID v1] Heart disease	1326602	I50.811	Acute right heart failure	6-char billing code	Condition	ICD10CM
0	[COVID v1] Heart disease	1326601	I50.810	Right heart failure, unspecified	6-char billing code	Condition	ICD10CM
0	[COVID v1] Heart disease	1326600	I50.81	Right heart failure	5-char nonbill code	Condition	ICD10CM
0	[COVID v1] Heart disease	1326599	I50.8	Other heart failure	4-char nonbill code	Condition	ICD10CM
0	[COVID v1] Heart disease	1326598	I27.83	Eisenmenger's syndrome	5-char billing code	Condition	ICD10CM
0	[COVID v1] Heart disease	1326591	I21.A9	Other myocardial infarction type	5-char billing code	Condition	ICD10CM
0	[COVID v1] Heart disease	1326590	I21.A1	Myocardial infarction type 2	5-char billing code	Condition	ICD10CM
0	[COVID v1] Heart disease	1326589	I21.A	Other type of myocardial infarction	4-char nonbill code	Condition	ICD10CM
0	[COVID v1] Heart disease	1326588	I21.9	Acute myocardial infarction, unspecified	4-char billing code	Condition	ICD10CM
0	[COVID v1] Heart disease	35207795	I51.1	Rupture of chordae tendineae, not elsewhere classified	4-char billing code	Condition	ICD10CM
0	[COVID v1] Heart disease	35207796	I51.2	Rupture of papillary muscle, not elsewhere classified	4-char billing code	Condition	ICD10CM
0	[COVID v1] Heart disease	35207797	I51.3	Intracardiac thrombosis, not elsewhere classified	4-char billing code	Condition	ICD10CM
0	[COVID v1] Heart disease	35207798	I51.4	Myocarditis, unspecified	4-char billing code	Condition	ICD10CM
0	[COVID v1] Heart disease	35207799	I51.5	Myocardial degeneration	4-char billing code	Condition	ICD10CM
0	[COVID v1] Heart disease	35207800	I51.7	Cardiomegaly	4-char billing code	Condition	ICD10CM
0	[COVID v1] Heart disease	35207801	I51.9	Heart disease, unspecified	4-char billing code	Condition	ICD10CM
0	[COVID v1] Heart disease	35207802	I52	Other heart disorders in diseases classified elsewhere	3-char billing code	Condition	ICD10CM
0	[COVID v1] Heart disease	35207919	I97.0	Postcardiotomy syndrome	4-char billing code	Condition	ICD10CM
0	[COVID v1] Heart disease	35210347	O74.2	Cardiac complications of anesthesia during labor and delivery	4-char billing code	Condition	ICD10CM
0	[COVID v1] Heart disease	35210375	O89.1	Cardiac complications of anesthesia during the puerperium	4-char billing code	Condition	ICD10CM
0	[COVID v1] Heart disease	35210386	O90.3	Peripartum cardiomyopathy	4-char billing code	Condition	ICD10CM
0	[COVID v1] Heart disease	35210517	P29.0	Neonatal cardiac failure	4-char billing code	Condition	ICD10CM
0	[COVID v1] Heart disease	35210520	P29.4	Transient myocardial ischemia in newborn	4-char billing code	Condition	ICD10CM
0	[COVID v1] Heart disease	35210791	Q20.0	Common arterial trunk	4-char billing code	Condition	ICD10CM
0	[COVID v1] Heart disease	35210792	Q20.1	Double outlet right ventricle	4-char billing code	Condition	ICD10CM
0	[COVID v1] Heart disease	35210793	Q20.2	Double outlet left ventricle	4-char billing code	Condition	ICD10CM
0	[COVID v1] Heart disease	35210794	Q20.3	Discordant ventriculoarterial connection	4-char billing code	Condition	ICD10CM
0	[COVID v1] Heart disease	35210795	Q20.4	Double inlet ventricle	4-char billing code	Condition	ICD10CM
0	[COVID v1] Heart disease	35210796	Q20.5	Discordant atrioventricular connection	4-char billing code	Condition	ICD10CM
0	[COVID v1] Heart disease	35210797	Q20.6	Isomerism of atrial appendages	4-char billing code	Condition	ICD10CM
0	[COVID v1] Heart disease	35210798	Q20.8	Other congenital malformations of cardiac chambers and connections	4-char billing code	Condition	ICD10CM
0	[COVID v1] Heart disease	35210799	Q20.9	Congenital malformation of cardiac chambers and connections, unspecified	4-char billing code	Condition	ICD10CM
0	[COVID v1] Heart disease	35210800	Q21.0	Ventricular septal defect	4-char billing code	Condition	ICD10CM
0	[COVID v1] Heart disease	35210801	Q21.1	Atrial septal defect	4-char billing code	Condition	ICD10CM
0	[COVID v1] Heart disease	35210802	Q21.2	Atrioventricular septal defect	4-char billing code	Condition	ICD10CM
0	[COVID v1] Heart disease	35210803	Q21.3	Tetralogy of Fallot	4-char billing code	Condition	ICD10CM
0	[COVID v1] Heart disease	35210805	Q21.8	Other congenital malformations of cardiac septa	4-char billing code	Condition	ICD10CM
0	[COVID v1] Heart disease	35210806	Q21.9	Congenital malformation of cardiac septum, unspecified	4-char billing code	Condition	ICD10CM
0	[COVID v1] Heart disease	35210807	Q22.0	Pulmonary valve atresia	4-char billing code	Condition	ICD10CM
0	[COVID v1] Heart disease	35210808	Q22.1	Congenital pulmonary valve stenosis	4-char billing code	Condition	ICD10CM
0	[COVID v1] Heart disease	35210809	Q22.2	Congenital pulmonary valve insufficiency	4-char billing code	Condition	ICD10CM
0	[COVID v1] Heart disease	35210810	Q22.3	Other congenital malformations of pulmonary valve	4-char billing code	Condition	ICD10CM
0	[COVID v1] Heart disease	35210811	Q22.4	Congenital tricuspid stenosis	4-char billing code	Condition	ICD10CM
0	[COVID v1] Heart disease	35210812	Q22.5	Ebstein's anomaly	4-char billing code	Condition	ICD10CM
0	[COVID v1] Heart disease	35210813	Q22.6	Hypoplastic right heart syndrome	4-char billing code	Condition	ICD10CM
0	[COVID v1] Heart disease	35210814	Q22.8	Other congenital malformations of tricuspid valve	4-char billing code	Condition	ICD10CM
0	[COVID v1] Heart disease	35210815	Q22.9	Congenital malformation of tricuspid valve, unspecified	4-char billing code	Condition	ICD10CM
0	[COVID v1] Heart disease	35210816	Q23.0	Congenital stenosis of aortic valve	4-char billing code	Condition	ICD10CM
0	[COVID v1] Heart disease	35210817	Q23.1	Congenital insufficiency of aortic valve	4-char billing code	Condition	ICD10CM
0	[COVID v1] Heart disease	35210818	Q23.2	Congenital mitral stenosis	4-char billing code	Condition	ICD10CM
0	[COVID v1] Heart disease	35210819	Q23.3	Congenital mitral insufficiency	4-char billing code	Condition	ICD10CM
0	[COVID v1] Heart disease	35210820	Q23.4	Hypoplastic left heart syndrome	4-char billing code	Condition	ICD10CM
0	[COVID v1] Heart disease	35210821	Q23.8	Other congenital malformations of aortic and mitral valves	4-char billing code	Condition	ICD10CM
0	[COVID v1] Heart disease	35210822	Q23.9	Congenital malformation of aortic and mitral valves, unspecified	4-char billing code	Condition	ICD10CM
0	[COVID v1] Heart disease	35210823	Q24.0	Dextrocardia	4-char billing code	Condition	ICD10CM
0	[COVID v1] Heart disease	35210825	Q24.2	Cor triatriatum	4-char billing code	Condition	ICD10CM
0	[COVID v1] Heart disease	35210826	Q24.3	Pulmonary infundibular stenosis	4-char billing code	Condition	ICD10CM
0	[COVID v1] Heart disease	35210827	Q24.4	Congenital subaortic stenosis	4-char billing code	Condition	ICD10CM
0	[COVID v1] Heart disease	35210828	Q24.5	Malformation of coronary vessels	4-char billing code	Condition	ICD10CM
0	[COVID v1] Heart disease	35210829	Q24.6	Congenital heart block	4-char billing code	Condition	ICD10CM
0	[COVID v1] Heart disease	35210830	Q24.8	Other specified congenital malformations of heart	4-char billing code	Condition	ICD10CM
0	[COVID v1] Heart disease	19474	T82.6	Infection and inflammatory reaction due to cardiac valve prosthesis	4-char nonbill code	Condition	ICD10CM
0	[COVID v1] Heart disease	19397	T82.09	Other mechanical complication of heart valve prosthesis	5-char nonbill code	Condition	ICD10CM
0	[COVID v1] Heart disease	19396	T82.03	Leakage of heart valve prosthesis	5-char nonbill code	Condition	ICD10CM
0	[COVID v1] Heart disease	19395	T82.02	Displacement of heart valve prosthesis	5-char nonbill code	Condition	ICD10CM
0	[COVID v1] Heart disease	19394	T82.01	Breakdown (mechanical) of heart valve prosthesis	5-char nonbill code	Condition	ICD10CM
0	[COVID v1] Heart disease	11359	S26.99	Other injury of heart, unspecified with or without hemopericardium	5-char nonbill code	Condition	ICD10CM
0	[COVID v1] Heart disease	11358	S26.92	Laceration of heart, unspecified with or without hemopericardium	5-char nonbill code	Condition	ICD10CM
0	[COVID v1] Heart disease	11357	S26.91	Contusion of heart, unspecified with or without hemopericardium	5-char nonbill code	Condition	ICD10CM
0	[COVID v1] Heart disease	11356	S26.90	Unspecified injury of heart, unspecified with or without hemopericardium	5-char nonbill code	Condition	ICD10CM
0	[COVID v1] Heart disease	11355	S26.19	Other injury of heart without hemopericardium	5-char nonbill code	Condition	ICD10CM
0	[COVID v1] Heart disease	11354	S26.12	Laceration of heart without hemopericardium	5-char nonbill code	Condition	ICD10CM
0	[COVID v1] Heart disease	11353	S26.11	Contusion of heart without hemopericardium	5-char nonbill code	Condition	ICD10CM
0	[COVID v1] Heart disease	11352	S26.10	Unspecified injury of heart without hemopericardium	5-char nonbill code	Condition	ICD10CM
0	[COVID v1] Heart disease	11351	S26.09	Other injury of heart with hemopericardium	5-char nonbill code	Condition	ICD10CM
0	[COVID v1] Heart disease	11350	S26.022	Major laceration of heart with hemopericardium	6-char nonbill code	Condition	ICD10CM
0	[COVID v1] Heart disease	11349	S26.021	Moderate laceration of heart with hemopericardium	6-char nonbill code	Condition	ICD10CM
0	[COVID v1] Heart disease	11348	S26.020	Mild laceration of heart with hemopericardium	6-char nonbill code	Condition	ICD10CM
0	[COVID v1] Heart disease	11347	S26.01	Contusion of heart with hemopericardium	5-char nonbill code	Condition	ICD10CM
0	[COVID v1] Heart disease	11346	S26.00	Unspecified injury of heart with hemopericardium	5-char nonbill code	Condition	ICD10CM
0	[COVID v1] Heart disease	35210831	Q24.9	Congenital malformation of heart, unspecified	4-char billing code	Condition	ICD10CM
0	[COVID v1] Heart disease	1595690	Q93.82	Williams syndrome	5-char billing code	Condition	ICD10CM
0	[COVID v1] Heart disease	1575310	T86.29	Other complications of heart transplant	5-char nonbill code	Condition	ICD10CM
0	[COVID v1] Heart disease	1575309	T86.2	Complications of heart transplant	4-char nonbill code	Condition	ICD10CM
0	[COVID v1] Heart disease	1575205	T82.0	Mechanical complication of heart valve prosthesis	4-char nonbill code	Condition	ICD10CM
0	[COVID v1] Heart disease	1572678	S26.9	Injury of heart, unspecified with or without hemopericardium	4-char nonbill code	Condition	ICD10CM
0	[COVID v1] Heart disease	1572677	S26.1	Injury of heart without hemopericardium	4-char nonbill code	Condition	ICD10CM
0	[COVID v1] Heart disease	1572676	S26.02	Laceration of heart with hemopericardium	5-char nonbill code	Condition	ICD10CM
0	[COVID v1] Heart disease	1572675	S26.0	Injury of heart with hemopericardium	4-char nonbill code	Condition	ICD10CM
0	[COVID v1] Heart disease	1572674	S26	Injury of heart	3-char nonbill code	Condition	ICD10CM
0	[COVID v1] Heart disease	1572067	Q24	Other congenital malformations of heart	3-char nonbill code	Condition	ICD10CM
0	[COVID v1] Heart disease	1572066	Q23	Congenital malformations of aortic and mitral valves	3-char nonbill code	Condition	ICD10CM
0	[COVID v1] Heart disease	1572065	Q22	Congenital malformations of pulmonary and tricuspid valves	3-char nonbill code	Condition	ICD10CM
0	[COVID v1] Heart disease	1572064	Q21	Congenital malformations of cardiac septa	3-char nonbill code	Condition	ICD10CM
0	[COVID v1] Heart disease	1572063	Q20	Congenital malformations of cardiac chambers and connections	3-char nonbill code	Condition	ICD10CM
0	[COVID v1] Heart disease	1572005	P29.1	Neonatal cardiac dysrhythmia	4-char nonbill code	Condition	ICD10CM
0	[COVID v1] Heart disease	1571728	O29.19	Other cardiac complications of anesthesia during pregnancy	5-char nonbill code	Condition	ICD10CM
0	[COVID v1] Heart disease	1571727	O29.12	Cardiac failure due to anesthesia during pregnancy	5-char nonbill code	Condition	ICD10CM
0	[COVID v1] Heart disease	1571726	O29.11	Cardiac arrest due to anesthesia during pregnancy	5-char nonbill code	Condition	ICD10CM
0	[COVID v1] Heart disease	1571725	O29.1	Cardiac complications of anesthesia during pregnancy	4-char nonbill code	Condition	ICD10CM
0	[COVID v1] Heart disease	1571642	O10.31	Pre-existing hypertensive heart and chronic kidney disease complicating pregnancy	5-char nonbill code	Condition	ICD10CM
0	[COVID v1] Heart disease	1571641	O10.3	Pre-existing hypertensive heart and chronic kidney disease complicating pregnancy, childbirth and the puerperium	4-char nonbill code	Condition	ICD10CM
0	[COVID v1] Heart disease	1571639	O10.2	Pre-existing hypertensive chronic kidney disease complicating pregnancy, childbirth and the puerperium	4-char nonbill code	Condition	ICD10CM
0	[COVID v1] Heart disease	1571638	O10.11	Pre-existing hypertensive heart disease complicating pregnancy	5-char nonbill code	Condition	ICD10CM
0	[COVID v1] Heart disease	1571637	O10.1	Pre-existing hypertensive heart disease complicating pregnancy, childbirth and the puerperium	4-char nonbill code	Condition	ICD10CM
0	[COVID v1] Heart disease	1569998	M05.37	Rheumatoid heart disease with rheumatoid arthritis of ankle and foot	5-char nonbill code	Condition	ICD10CM
0	[COVID v1] Heart disease	1569997	M05.36	Rheumatoid heart disease with rheumatoid arthritis of knee	5-char nonbill code	Condition	ICD10CM
0	[COVID v1] Heart disease	1569996	M05.35	Rheumatoid heart disease with rheumatoid arthritis of hip	5-char nonbill code	Condition	ICD10CM
0	[COVID v1] Heart disease	1569995	M05.34	Rheumatoid heart disease with rheumatoid arthritis of hand	5-char nonbill code	Condition	ICD10CM
0	[COVID v1] Heart disease	1569994	M05.33	Rheumatoid heart disease with rheumatoid arthritis of wrist	5-char nonbill code	Condition	ICD10CM
0	[COVID v1] Heart disease	1569993	M05.32	Rheumatoid heart disease with rheumatoid arthritis of elbow	5-char nonbill code	Condition	ICD10CM
0	[COVID v1] Heart disease	1569992	M05.31	Rheumatoid heart disease with rheumatoid arthritis of shoulder	5-char nonbill code	Condition	ICD10CM
0	[COVID v1] Heart disease	1569991	M05.3	Rheumatoid heart disease with rheumatoid arthritis	4-char nonbill code	Condition	ICD10CM
0	[COVID v1] Heart disease	1569434	I97.79	Other intraoperative cardiac functional disturbances	5-char nonbill code	Condition	ICD10CM
0	[COVID v1] Heart disease	1569433	I97.71	Intraoperative cardiac arrest	5-char nonbill code	Condition	ICD10CM
0	[COVID v1] Heart disease	1569432	I97.7	Intraoperative cardiac functional disturbances	4-char nonbill code	Condition	ICD10CM
0	[COVID v1] Heart disease	1569426	I97.19	Other postprocedural cardiac functional disturbances	5-char nonbill code	Condition	ICD10CM
0	[COVID v1] Heart disease	1569425	I97.13	Postprocedural heart failure	5-char nonbill code	Condition	ICD10CM
0	[COVID v1] Heart disease	1569424	I97.12	Postprocedural cardiac arrest	5-char nonbill code	Condition	ICD10CM
0	[COVID v1] Heart disease	1569423	I97.11	Postprocedural cardiac insufficiency	5-char nonbill code	Condition	ICD10CM
0	[COVID v1] Heart disease	1569422	I97.1	Other postprocedural cardiac functional disturbances	4-char nonbill code	Condition	ICD10CM
0	[COVID v1] Heart disease	1569183	I51.8	Other ill-defined heart diseases	4-char nonbill code	Condition	ICD10CM
0	[COVID v1] Heart disease	1569182	I51	Complications and ill-defined descriptions of heart disease	3-char nonbill code	Condition	ICD10CM
0	[COVID v1] Heart disease	1569181	I50.4	Combined systolic (congestive) and diastolic (congestive) heart failure	4-char nonbill code	Condition	ICD10CM
0	[COVID v1] Heart disease	1569180	I50.3	Diastolic (congestive) heart failure	4-char nonbill code	Condition	ICD10CM
0	[COVID v1] Heart disease	1569179	I50.2	Systolic (congestive) heart failure	4-char nonbill code	Condition	ICD10CM
0	[COVID v1] Heart disease	1569178	I50	Heart failure	3-char nonbill code	Condition	ICD10CM
0	[COVID v1] Heart disease	1569177	I49.4	Other and unspecified premature depolarization	4-char nonbill code	Condition	ICD10CM
0	[COVID v1] Heart disease	1569176	I49.0	Ventricular fibrillation and flutter	4-char nonbill code	Condition	ICD10CM
0	[COVID v1] Heart disease	1569175	I49	Other cardiac arrhythmias	3-char nonbill code	Condition	ICD10CM
0	[COVID v1] Heart disease	1569174	I48.9	Unspecified atrial fibrillation and atrial flutter	4-char nonbill code	Condition	ICD10CM
0	[COVID v1] Heart disease	1569173	I48.4	Atypical atrial flutter	4-char billing code	Condition	ICD10CM
0	[COVID v1] Heart disease	1569172	I48.3	Typical atrial flutter	4-char billing code	Condition	ICD10CM
0	[COVID v1] Heart disease	1569171	I48.2	Chronic atrial fibrillation	4-char nonbill code	Condition	ICD10CM
0	[COVID v1] Heart disease	1569170	I48	Atrial fibrillation and flutter	3-char nonbill code	Condition	ICD10CM
0	[COVID v1] Heart disease	1569169	I47	Paroxysmal tachycardia	3-char nonbill code	Condition	ICD10CM
0	[COVID v1] Heart disease	1569168	I46	Cardiac arrest	3-char nonbill code	Condition	ICD10CM
0	[COVID v1] Heart disease	1569167	I45.8	Other specified conduction disorders	4-char nonbill code	Condition	ICD10CM
0	[COVID v1] Heart disease	1569166	I45.1	Other and unspecified right bundle-branch block	4-char nonbill code	Condition	ICD10CM
0	[COVID v1] Heart disease	1569165	I45	Other conduction disorders	3-char nonbill code	Condition	ICD10CM
0	[COVID v1] Heart disease	1569164	I44.6	Other and unspecified fascicular block	4-char nonbill code	Condition	ICD10CM
0	[COVID v1] Heart disease	1569163	I44.3	Other and unspecified atrioventricular block	4-char nonbill code	Condition	ICD10CM
0	[COVID v1] Heart disease	1569162	I44	Atrioventricular and left bundle-branch block	3-char nonbill code	Condition	ICD10CM
0	[COVID v1] Heart disease	1569161	I42	Cardiomyopathy	3-char nonbill code	Condition	ICD10CM
0	[COVID v1] Heart disease	1569160	I40	Acute myocarditis	3-char nonbill code	Condition	ICD10CM
0	[COVID v1] Heart disease	1569159	I37	Nonrheumatic pulmonary valve disorders	3-char nonbill code	Condition	ICD10CM
0	[COVID v1] Heart disease	1569158	I36	Nonrheumatic tricuspid valve disorders	3-char nonbill code	Condition	ICD10CM
0	[COVID v1] Heart disease	1569157	I35	Nonrheumatic aortic valve disorders	3-char nonbill code	Condition	ICD10CM
0	[COVID v1] Heart disease	1569156	I34	Nonrheumatic mitral valve disorders	3-char nonbill code	Condition	ICD10CM
0	[COVID v1] Heart disease	1569155	I33	Acute and subacute endocarditis	3-char nonbill code	Condition	ICD10CM
0	[COVID v1] Heart disease	1569151	I27.8	Other specified pulmonary heart diseases	4-char nonbill code	Condition	ICD10CM
0	[COVID v1] Heart disease	1569150	I27	Other pulmonary heart diseases	3-char nonbill code	Condition	ICD10CM
0	[COVID v1] Heart disease	1569148	I26.0	Pulmonary embolism with acute cor pulmonale	4-char nonbill code	Condition	ICD10CM
0	[COVID v1] Heart disease	1569146	I25.81	Atherosclerosis of other coronary vessels without angina pectoris	5-char nonbill code	Condition	ICD10CM
0	[COVID v1] Heart disease	45533439	I25.759	Atherosclerosis of native coronary artery of transplanted heart with unspecified angina pectoris	6-char billing code	Condition	ICD10CM
0	[COVID v1] Heart disease	45533442	I27.89	Other specified pulmonary heart diseases	5-char billing code	Condition	ICD10CM
0	[COVID v1] Heart disease	45533455	I49.02	Ventricular flutter	5-char billing code	Condition	ICD10CM
0	[COVID v1] Heart disease	45533456	I50.32	Chronic diastolic (congestive) heart failure	5-char billing code	Condition	ICD10CM
0	[COVID v1] Heart disease	45533457	I50.40	Unspecified combined systolic (congestive) and diastolic (congestive) heart failure	5-char billing code	Condition	ICD10CM
0	[COVID v1] Heart disease	45533533	I97.790	Other intraoperative cardiac functional disturbances during cardiac surgery	6-char billing code	Condition	ICD10CM
0	[COVID v1] Heart disease	45533534	I97.791	Other intraoperative cardiac functional disturbances during other surgery	6-char billing code	Condition	ICD10CM
0	[COVID v1] Heart disease	45533692	M05.329	Rheumatoid heart disease with rheumatoid arthritis of unspecified elbow	6-char billing code	Condition	ICD10CM
0	[COVID v1] Heart disease	45534161	O07.36	Cardiac arrest following failed attempted termination of pregnancy	5-char billing code	Condition	ICD10CM
0	[COVID v1] Heart disease	45534170	O10.12	Pre-existing hypertensive heart disease complicating childbirth	5-char billing code	Condition	ICD10CM
0	[COVID v1] Heart disease	45534736	S26.00XD	Unspecified injury of heart with hemopericardium, subsequent encounter	7-char billing code	Condition	ICD10CM
0	[COVID v1] Heart disease	45534737	S26.021D	Moderate laceration of heart with hemopericardium, subsequent encounter	7-char billing code	Condition	ICD10CM
0	[COVID v1] Heart disease	45534738	S26.19XD	Other injury of heart without hemopericardium, subsequent encounter	7-char billing code	Condition	ICD10CM
0	[COVID v1] Heart disease	45534739	S26.92XA	Laceration of heart, unspecified with or without hemopericardium, initial encounter	7-char billing code	Condition	ICD10CM
0	[COVID v1] Heart disease	45537731	A52.03	Syphilitic endocarditis	5-char billing code	Condition	ICD10CM
0	[COVID v1] Heart disease	45538368	I09.89	Other specified rheumatic heart diseases	5-char billing code	Condition	ICD10CM
0	[COVID v1] Heart disease	45538373	I25.42	Coronary artery dissection	5-char billing code	Condition	ICD10CM
0	[COVID v1] Heart disease	45538374	I25.719	Atherosclerosis of autologous vein coronary artery bypass graft(s) with unspecified angina pectoris	6-char billing code	Condition	ICD10CM
0	[COVID v1] Heart disease	45538375	I25.731	Atherosclerosis of nonautologous biological coronary artery bypass graft(s) with angina pectoris with documented spasm	6-char billing code	Condition	ICD10CM
0	[COVID v1] Heart disease	45538376	I25.761	Atherosclerosis of bypass graft of coronary artery of transplanted heart with angina pectoris with documented spasm	6-char billing code	Condition	ICD10CM
0	[COVID v1] Heart disease	45538377	I25.769	Atherosclerosis of bypass graft of coronary artery of transplanted heart with unspecified angina pectoris	6-char billing code	Condition	ICD10CM
0	[COVID v1] Heart disease	45538383	I46.8	Cardiac arrest due to other underlying condition	4-char billing code	Condition	ICD10CM
0	[COVID v1] Heart disease	45538387	I51.81	Takotsubo syndrome	5-char billing code	Condition	ICD10CM
0	[COVID v1] Heart disease	45538467	I97.191	Other postprocedural cardiac functional disturbances following other surgery	6-char billing code	Condition	ICD10CM
0	[COVID v1] Heart disease	45538627	M05.351	Rheumatoid heart disease with rheumatoid arthritis of right hip	6-char billing code	Condition	ICD10CM
0	[COVID v1] Heart disease	45539085	O10.113	Pre-existing hypertensive heart disease complicating pregnancy, third trimester	6-char billing code	Condition	ICD10CM
0	[COVID v1] Heart disease	45539087	O10.319	Pre-existing hypertensive heart and chronic kidney disease complicating pregnancy, unspecified trimester	6-char billing code	Condition	ICD10CM
0	[COVID v1] Heart disease	45539115	O29.111	Cardiac arrest due to anesthesia during pregnancy, first trimester	6-char billing code	Condition	ICD10CM
0	[COVID v1] Heart disease	45539116	O29.122	Cardiac failure due to anesthesia during pregnancy, second trimester	6-char billing code	Condition	ICD10CM
0	[COVID v1] Heart disease	45539117	O29.123	Cardiac failure due to anesthesia during pregnancy, third trimester	6-char billing code	Condition	ICD10CM
0	[COVID v1] Heart disease	45539118	O29.129	Cardiac failure due to anesthesia during pregnancy, unspecified trimester	6-char billing code	Condition	ICD10CM
0	[COVID v1] Heart disease	45539642	S26.10XD	Unspecified injury of heart without hemopericardium, subsequent encounter	7-char billing code	Condition	ICD10CM
0	[COVID v1] Heart disease	45541820	T82.01XD	Breakdown (mechanical) of heart valve prosthesis, subsequent encounter	7-char billing code	Condition	ICD10CM
0	[COVID v1] Heart disease	45541834	T82.6XXD	Infection and inflammatory reaction due to cardiac valve prosthesis, subsequent encounter	7-char billing code	Condition	ICD10CM
0	[COVID v1] Heart disease	45542723	D86.85	Sarcoid myocarditis	5-char billing code	Condition	ICD10CM
0	[COVID v1] Heart disease	45543164	I13.10	Hypertensive heart and chronic kidney disease without heart failure, with stage 1 through stage 4 chronic kidney disease, or unspecified chronic kidney disease	5-char billing code	Condition	ICD10CM
0	[COVID v1] Heart disease	45543167	I25.720	Atherosclerosis of autologous artery coronary artery bypass graft(s) with unstable angina pectoris	6-char billing code	Condition	ICD10CM
0	[COVID v1] Heart disease	45543168	I25.768	Atherosclerosis of bypass graft of coronary artery of transplanted heart with other forms of angina pectoris	6-char billing code	Condition	ICD10CM
0	[COVID v1] Heart disease	45543182	I50.21	Acute systolic (congestive) heart failure	5-char billing code	Condition	ICD10CM
0	[COVID v1] Heart disease	45543255	J11.82	Influenza due to unidentified influenza virus with myocarditis	5-char billing code	Condition	ICD10CM
0	[COVID v1] Heart disease	45547405	A39.52	Meningococcal myocarditis	5-char billing code	Condition	ICD10CM
0	[COVID v1] Heart disease	45548010	I25.701	Atherosclerosis of coronary artery bypass graft(s), unspecified, with angina pectoris with documented spasm	6-char billing code	Condition	ICD10CM
0	[COVID v1] Heart disease	45548011	I25.718	Atherosclerosis of autologous vein coronary artery bypass graft(s) with other forms of angina pectoris	6-char billing code	Condition	ICD10CM
0	[COVID v1] Heart disease	45548012	I25.798	Atherosclerosis of other coronary artery bypass graft(s) with other forms of angina pectoris	6-char billing code	Condition	ICD10CM
0	[COVID v1] Heart disease	45548013	I25.83	Coronary atherosclerosis due to lipid rich plaque	5-char billing code	Condition	ICD10CM
0	[COVID v1] Heart disease	45548022	I50.31	Acute diastolic (congestive) heart failure	5-char billing code	Condition	ICD10CM
0	[COVID v1] Heart disease	45548255	M05.359	Rheumatoid heart disease with rheumatoid arthritis of unspecified hip	6-char billing code	Condition	ICD10CM
0	[COVID v1] Heart disease	45549261	S26.12XA	Laceration of heart without hemopericardium, initial encounter	7-char billing code	Condition	ICD10CM
0	[COVID v1] Heart disease	45549262	S26.19XA	Other injury of heart without hemopericardium, initial encounter	7-char billing code	Condition	ICD10CM
0	[COVID v1] Heart disease	45551552	T86.33	Heart-lung transplant infection	5-char billing code	Condition	ICD10CM
0	[COVID v1] Heart disease	45552216	B26.82	Mumps myocarditis	5-char billing code	Condition	ICD10CM
0	[COVID v1] Heart disease	45552792	I44.39	Other atrioventricular block	5-char billing code	Condition	ICD10CM
0	[COVID v1] Heart disease	45552796	I49.40	Unspecified premature depolarization	5-char billing code	Condition	ICD10CM
0	[COVID v1] Heart disease	45553039	M05.321	Rheumatoid heart disease with rheumatoid arthritis of right elbow	6-char billing code	Condition	ICD10CM
0	[COVID v1] Heart disease	45553040	M05.322	Rheumatoid heart disease with rheumatoid arthritis of left elbow	6-char billing code	Condition	ICD10CM
0	[COVID v1] Heart disease	45553475	O10.112	Pre-existing hypertensive heart disease complicating pregnancy, second trimester	6-char billing code	Condition	ICD10CM
0	[COVID v1] Heart disease	45553491	O29.112	Cardiac arrest due to anesthesia during pregnancy, second trimester	6-char billing code	Condition	ICD10CM
0	[COVID v1] Heart disease	45553492	O29.199	Other cardiac complications of anesthesia during pregnancy, unspecified trimester	6-char billing code	Condition	ICD10CM
0	[COVID v1] Heart disease	45554032	S26.92XD	Laceration of heart, unspecified with or without hemopericardium, subsequent encounter	7-char billing code	Condition	ICD10CM
0	[COVID v1] Heart disease	45557536	I21.29	ST elevation (STEMI) myocardial infarction involving other sites	5-char billing code	Condition	ICD10CM
0	[COVID v1] Heart disease	45557538	I25.41	Coronary artery aneurysm	5-char billing code	Condition	ICD10CM
0	[COVID v1] Heart disease	45557539	I25.799	Atherosclerosis of other coronary artery bypass graft(s) with unspecified angina pectoris	6-char billing code	Condition	ICD10CM
0	[COVID v1] Heart disease	45557540	I26.02	Saddle embolus of pulmonary artery with acute cor pulmonale	5-char billing code	Condition	ICD10CM
0	[COVID v1] Heart disease	45557544	I45.10	Unspecified right bundle-branch block	5-char billing code	Condition	ICD10CM
0	[COVID v1] Heart disease	45557611	I97.121	Postprocedural cardiac arrest following other surgery	6-char billing code	Condition	ICD10CM
0	[COVID v1] Heart disease	45557612	I97.131	Postprocedural heart failure following other surgery	6-char billing code	Condition	ICD10CM
0	[COVID v1] Heart disease	45557755	M05.319	Rheumatoid heart disease with rheumatoid arthritis of unspecified shoulder	6-char billing code	Condition	ICD10CM
0	[COVID v1] Heart disease	45557756	M05.352	Rheumatoid heart disease with rheumatoid arthritis of left hip	6-char billing code	Condition	ICD10CM
0	[COVID v1] Heart disease	45557757	M05.379	Rheumatoid heart disease with rheumatoid arthritis of unspecified ankle and foot	6-char billing code	Condition	ICD10CM
0	[COVID v1] Heart disease	45558200	O10.13	Pre-existing hypertensive heart disease complicating the puerperium	5-char billing code	Condition	ICD10CM
0	[COVID v1] Heart disease	45558201	O10.313	Pre-existing hypertensive heart and chronic kidney disease complicating pregnancy, third trimester	6-char billing code	Condition	ICD10CM
0	[COVID v1] Heart disease	45558202	O10.32	Pre-existing hypertensive heart and chronic kidney disease complicating childbirth	5-char billing code	Condition	ICD10CM
0	[COVID v1] Heart disease	45558369	P29.12	Neonatal bradycardia	5-char billing code	Condition	ICD10CM
0	[COVID v1] Heart disease	45558772	S26.021A	Moderate laceration of heart with hemopericardium, initial encounter	7-char billing code	Condition	ICD10CM
0	[COVID v1] Heart disease	45558774	S26.09XD	Other injury of heart with hemopericardium, subsequent encounter	7-char billing code	Condition	ICD10CM
0	[COVID v1] Heart disease	45558775	S26.11XA	Contusion of heart without hemopericardium, initial encounter	7-char billing code	Condition	ICD10CM
0	[COVID v1] Heart disease	45558776	S26.12XD	Laceration of heart without hemopericardium, subsequent encounter	7-char billing code	Condition	ICD10CM
0	[COVID v1] Heart disease	45558777	S26.90XD	Unspecified injury of heart, unspecified with or without hemopericardium, subsequent encounter	7-char billing code	Condition	ICD10CM
0	[COVID v1] Heart disease	45561035	T82.03XA	Leakage of heart valve prosthesis, initial encounter	7-char billing code	Condition	ICD10CM
0	[COVID v1] Heart disease	45561752	B33.21	Viral endocarditis	5-char billing code	Condition	ICD10CM
0	[COVID v1] Heart disease	45562340	I21.01	ST elevation (STEMI) myocardial infarction involving left main coronary artery	5-char billing code	Condition	ICD10CM
0	[COVID v1] Heart disease	45562343	I25.710	Atherosclerosis of autologous vein coronary artery bypass graft(s) with unstable angina pectoris	6-char billing code	Condition	ICD10CM
0	[COVID v1] Heart disease	45562344	I25.811	Atherosclerosis of native coronary artery of transplanted heart without angina pectoris	6-char billing code	Condition	ICD10CM
0	[COVID v1] Heart disease	45562351	I44.60	Unspecified fascicular block	5-char billing code	Condition	ICD10CM
0	[COVID v1] Heart disease	45562352	I45.81	Long QT syndrome	5-char billing code	Condition	ICD10CM
0	[COVID v1] Heart disease	45562353	I49.01	Ventricular fibrillation	5-char billing code	Condition	ICD10CM
0	[COVID v1] Heart disease	45562355	I50.33	Acute on chronic diastolic (congestive) heart failure	5-char billing code	Condition	ICD10CM
0	[COVID v1] Heart disease	45562425	I97.120	Postprocedural cardiac arrest following cardiac surgery	6-char billing code	Condition	ICD10CM
0	[COVID v1] Heart disease	45562426	I97.711	Intraoperative cardiac arrest during other surgery	6-char billing code	Condition	ICD10CM
0	[COVID v1] Heart disease	45562585	M05.311	Rheumatoid heart disease with rheumatoid arthritis of right shoulder	6-char billing code	Condition	ICD10CM
0	[COVID v1] Heart disease	45562586	M05.331	Rheumatoid heart disease with rheumatoid arthritis of right wrist	6-char billing code	Condition	ICD10CM
0	[COVID v1] Heart disease	45562587	M05.342	Rheumatoid heart disease with rheumatoid arthritis of left hand	6-char billing code	Condition	ICD10CM
0	[COVID v1] Heart disease	45562588	M05.362	Rheumatoid heart disease with rheumatoid arthritis of left knee	6-char billing code	Condition	ICD10CM
0	[COVID v1] Heart disease	45563037	O03.36	Cardiac arrest following incomplete spontaneous abortion	5-char billing code	Condition	ICD10CM
0	[COVID v1] Heart disease	45563042	O08.81	Cardiac arrest following an ectopic and molar pregnancy	5-char billing code	Condition	ICD10CM
0	[COVID v1] Heart disease	45563047	O10.111	Pre-existing hypertensive heart disease complicating pregnancy, first trimester	6-char billing code	Condition	ICD10CM
0	[COVID v1] Heart disease	45563598	S26.91XA	Contusion of heart, unspecified with or without hemopericardium, initial encounter	7-char billing code	Condition	ICD10CM
0	[COVID v1] Heart disease	45566502	A39.50	Meningococcal carditis, unspecified	5-char billing code	Condition	ICD10CM
0	[COVID v1] Heart disease	45566544	B33.20	Viral carditis, unspecified	5-char billing code	Condition	ICD10CM
0	[COVID v1] Heart disease	45567168	I25.84	Coronary atherosclerosis due to calcified coronary lesion	5-char billing code	Condition	ICD10CM
0	[COVID v1] Heart disease	45567180	I50.23	Acute on chronic systolic (congestive) heart failure	5-char billing code	Condition	ICD10CM
0	[COVID v1] Heart disease	45567181	I50.43	Acute on chronic combined systolic (congestive) and diastolic (congestive) heart failure	5-char billing code	Condition	ICD10CM
0	[COVID v1] Heart disease	45567183	I51.89	Other ill-defined heart diseases	5-char billing code	Condition	ICD10CM
0	[COVID v1] Heart disease	45567255	I97.111	Postprocedural cardiac insufficiency following other surgery	6-char billing code	Condition	ICD10CM
0	[COVID v1] Heart disease	45567409	M05.312	Rheumatoid heart disease with rheumatoid arthritis of left shoulder	6-char billing code	Condition	ICD10CM
0	[COVID v1] Heart disease	45567410	M05.369	Rheumatoid heart disease with rheumatoid arthritis of unspecified knee	6-char billing code	Condition	ICD10CM
0	[COVID v1] Heart disease	45568024	P29.11	Neonatal tachycardia	5-char billing code	Condition	ICD10CM
0	[COVID v1] Heart disease	45568434	S26.99XA	Other injury of heart, unspecified with or without hemopericardium, initial encounter	7-char billing code	Condition	ICD10CM
0	[COVID v1] Heart disease	45572079	I21.02	ST elevation (STEMI) myocardial infarction involving left anterior descending coronary artery	5-char billing code	Condition	ICD10CM
0	[COVID v1] Heart disease	45572080	I21.21	ST elevation (STEMI) myocardial infarction involving left circumflex coronary artery	5-char billing code	Condition	ICD10CM
0	[COVID v1] Heart disease	45572083	I26.01	Septic pulmonary embolism with acute cor pulmonale	5-char billing code	Condition	ICD10CM
0	[COVID v1] Heart disease	45572091	I46.2	Cardiac arrest due to underlying cardiac condition	4-char billing code	Condition	ICD10CM
0	[COVID v1] Heart disease	45572094	I48.92	Unspecified atrial flutter	5-char billing code	Condition	ICD10CM
0	[COVID v1] Heart disease	45572329	M05.332	Rheumatoid heart disease with rheumatoid arthritis of left wrist	6-char billing code	Condition	ICD10CM
0	[COVID v1] Heart disease	45572330	M05.361	Rheumatoid heart disease with rheumatoid arthritis of right knee	6-char billing code	Condition	ICD10CM
0	[COVID v1] Heart disease	45572331	M05.371	Rheumatoid heart disease with rheumatoid arthritis of right ankle and foot	6-char billing code	Condition	ICD10CM
0	[COVID v1] Heart disease	45572774	O29.193	Other cardiac complications of anesthesia during pregnancy, third trimester	6-char billing code	Condition	ICD10CM
0	[COVID v1] Heart disease	45573311	S26.00XA	Unspecified injury of heart with hemopericardium, initial encounter	7-char billing code	Condition	ICD10CM
0	[COVID v1] Heart disease	45573313	S26.90XA	Unspecified injury of heart, unspecified with or without hemopericardium, initial encounter	7-char billing code	Condition	ICD10CM
0	[COVID v1] Heart disease	45575626	T86.290	Cardiac allograft vasculopathy	6-char billing code	Condition	ICD10CM
0	[COVID v1] Heart disease	45576865	I21.09	ST elevation (STEMI) myocardial infarction involving other coronary artery of anterior wall	5-char billing code	Condition	ICD10CM
0	[COVID v1] Heart disease	45576866	I25.118	Atherosclerotic heart disease of native coronary artery with other forms of angina pectoris	6-char billing code	Condition	ICD10CM
0	[COVID v1] Heart disease	45576868	I25.728	Atherosclerosis of autologous artery coronary artery bypass graft(s) with other forms of angina pectoris	6-char billing code	Condition	ICD10CM
0	[COVID v1] Heart disease	45576876	I48.91	Unspecified atrial fibrillation	5-char billing code	Condition	ICD10CM
0	[COVID v1] Heart disease	45576878	I50.22	Chronic systolic (congestive) heart failure	5-char billing code	Condition	ICD10CM
0	[COVID v1] Heart disease	45577098	M05.39	Rheumatoid heart disease with rheumatoid arthritis of multiple sites	5-char billing code	Condition	ICD10CM
0	[COVID v1] Heart disease	45577557	O10.312	Pre-existing hypertensive heart and chronic kidney disease complicating pregnancy, second trimester	6-char billing code	Condition	ICD10CM
0	[COVID v1] Heart disease	45577572	O29.119	Cardiac arrest due to anesthesia during pregnancy, unspecified trimester	6-char billing code	Condition	ICD10CM
0	[COVID v1] Heart disease	45577573	O29.191	Other cardiac complications of anesthesia during pregnancy, first trimester	6-char billing code	Condition	ICD10CM
0	[COVID v1] Heart disease	45577703	P29.81	Cardiac arrest of newborn	5-char billing code	Condition	ICD10CM
0	[COVID v1] Heart disease	45578085	S26.01XD	Contusion of heart with hemopericardium, subsequent encounter	7-char billing code	Condition	ICD10CM
0	[COVID v1] Heart disease	45578086	S26.020A	Mild laceration of heart with hemopericardium, initial encounter	7-char billing code	Condition	ICD10CM
0	[COVID v1] Heart disease	45578087	S26.022D	Major laceration of heart with hemopericardium, subsequent encounter	7-char billing code	Condition	ICD10CM
0	[COVID v1] Heart disease	45578089	S26.91XD	Contusion of heart, unspecified with or without hemopericardium, subsequent encounter	7-char billing code	Condition	ICD10CM
0	[COVID v1] Heart disease	45578091	S26.99XD	Other injury of heart, unspecified with or without hemopericardium, subsequent encounter	7-char billing code	Condition	ICD10CM
0	[COVID v1] Heart disease	45580405	T82.01XA	Breakdown (mechanical) of heart valve prosthesis, initial encounter	7-char billing code	Condition	ICD10CM
0	[COVID v1] Heart disease	45581104	A18.84	Tuberculosis of heart	5-char billing code	Condition	ICD10CM
0	[COVID v1] Heart disease	45581156	B33.22	Viral myocarditis	5-char billing code	Condition	ICD10CM
0	[COVID v1] Heart disease	45581766	I25.729	Atherosclerosis of autologous artery coronary artery bypass graft(s) with unspecified angina pectoris	6-char billing code	Condition	ICD10CM
0	[COVID v1] Heart disease	45581770	I31.4	Cardiac tamponade	4-char billing code	Condition	ICD10CM
0	[COVID v1] Heart disease	45581775	I44.69	Other fascicular block	5-char billing code	Condition	ICD10CM
0	[COVID v1] Heart disease	45582007	M05.339	Rheumatoid heart disease with rheumatoid arthritis of unspecified wrist	6-char billing code	Condition	ICD10CM
0	[COVID v1] Heart disease	45582008	M05.341	Rheumatoid heart disease with rheumatoid arthritis of right hand	6-char billing code	Condition	ICD10CM
0	[COVID v1] Heart disease	45582444	O10.33	Pre-existing hypertensive heart and chronic kidney disease complicating the puerperium	5-char billing code	Condition	ICD10CM
0	[COVID v1] Heart disease	45585327	T86.21	Heart transplant rejection	5-char billing code	Condition	ICD10CM
0	[COVID v1] Heart disease	45585328	T86.298	Other complications of heart transplant	6-char billing code	Condition	ICD10CM
0	[COVID v1] Heart disease	45585891	A01.02	Typhoid fever with heart involvement	5-char billing code	Condition	ICD10CM
0	[COVID v1] Heart disease	45585925	A54.83	Gonococcal heart infection	5-char billing code	Condition	ICD10CM
0	[COVID v1] Heart disease	45586572	I25.10	Atherosclerotic heart disease of native coronary artery without angina pectoris	5-char billing code	Condition	ICD10CM
0	[COVID v1] Heart disease	45586573	I25.739	Atherosclerosis of nonautologous biological coronary artery bypass graft(s) with unspecified angina pectoris	6-char billing code	Condition	ICD10CM
0	[COVID v1] Heart disease	45586574	I25.750	Atherosclerosis of native coronary artery of transplanted heart with unstable angina	6-char billing code	Condition	ICD10CM
0	[COVID v1] Heart disease	45586575	I25.790	Atherosclerosis of other coronary artery bypass graft(s) with unstable angina pectoris	6-char billing code	Condition	ICD10CM
0	[COVID v1] Heart disease	45586576	I26.09	Other pulmonary embolism with acute cor pulmonale	5-char billing code	Condition	ICD10CM
0	[COVID v1] Heart disease	45586587	I50.20	Unspecified systolic (congestive) heart failure	5-char billing code	Condition	ICD10CM
0	[COVID v1] Heart disease	45586588	I50.42	Chronic combined systolic (congestive) and diastolic (congestive) heart failure	5-char billing code	Condition	ICD10CM
0	[COVID v1] Heart disease	45586654	I97.130	Postprocedural heart failure following cardiac surgery	6-char billing code	Condition	ICD10CM
0	[COVID v1] Heart disease	45586836	M05.30	Rheumatoid heart disease with rheumatoid arthritis of unspecified site	5-char billing code	Condition	ICD10CM
0	[COVID v1] Heart disease	45586837	M05.372	Rheumatoid heart disease with rheumatoid arthritis of left ankle and foot	6-char billing code	Condition	ICD10CM
0	[COVID v1] Heart disease	45587266	O03.86	Cardiac arrest following complete or unspecified spontaneous abortion	5-char billing code	Condition	ICD10CM
0	[COVID v1] Heart disease	45587281	O10.311	Pre-existing hypertensive heart and chronic kidney disease complicating pregnancy, first trimester	6-char billing code	Condition	ICD10CM
0	[COVID v1] Heart disease	45587798	S26.022A	Major laceration of heart with hemopericardium, initial encounter	7-char billing code	Condition	ICD10CM
0	[COVID v1] Heart disease	45587799	S26.09XA	Other injury of heart with hemopericardium, initial encounter	7-char billing code	Condition	ICD10CM
0	[COVID v1] Heart disease	45590131	T86.23	Heart transplant infection	5-char billing code	Condition	ICD10CM
0	[COVID v1] Heart disease	45590810	A39.51	Meningococcal endocarditis	5-char billing code	Condition	ICD10CM
0	[COVID v1] Heart disease	45590849	B33.24	Viral cardiomyopathy	5-char billing code	Condition	ICD10CM
0	[COVID v1] Heart disease	45591456	I25.111	Atherosclerotic heart disease of native coronary artery with angina pectoris with documented spasm	6-char billing code	Condition	ICD10CM
0	[COVID v1] Heart disease	45591458	I25.711	Atherosclerosis of autologous vein coronary artery bypass graft(s) with angina pectoris with documented spasm	6-char billing code	Condition	ICD10CM
0	[COVID v1] Heart disease	45591459	I25.751	Atherosclerosis of native coronary artery of transplanted heart with angina pectoris with documented spasm	6-char billing code	Condition	ICD10CM
0	[COVID v1] Heart disease	45591460	I25.758	Atherosclerosis of native coronary artery of transplanted heart with other forms of angina pectoris	6-char billing code	Condition	ICD10CM
0	[COVID v1] Heart disease	45591461	I25.760	Atherosclerosis of bypass graft of coronary artery of transplanted heart with unstable angina	6-char billing code	Condition	ICD10CM
0	[COVID v1] Heart disease	45591468	I49.49	Other premature depolarization	5-char billing code	Condition	ICD10CM
0	[COVID v1] Heart disease	45591469	I50.41	Acute combined systolic (congestive) and diastolic (congestive) heart failure	5-char billing code	Condition	ICD10CM
0	[COVID v1] Heart disease	45591546	J10.82	Influenza due to other identified influenza virus with myocarditis	5-char billing code	Condition	ICD10CM
0	[COVID v1] Heart disease	45592184	O10.119	Pre-existing hypertensive heart disease complicating pregnancy, unspecified trimester	6-char billing code	Condition	ICD10CM
0	[COVID v1] Heart disease	45592207	O29.113	Cardiac arrest due to anesthesia during pregnancy, third trimester	6-char billing code	Condition	ICD10CM
0	[COVID v1] Heart disease	45592702	S26.020D	Mild laceration of heart with hemopericardium, subsequent encounter	7-char billing code	Condition	ICD10CM
0	[COVID v1] Heart disease	45594897	T82.02XA	Displacement of heart valve prosthesis, initial encounter	7-char billing code	Condition	ICD10CM
0	[COVID v1] Heart disease	45594917	T82.6XXA	Infection and inflammatory reaction due to cardiac valve prosthesis, initial encounter	7-char billing code	Condition	ICD10CM
0	[COVID v1] Heart disease	45595583	A36.81	Diphtheritic cardiomyopathy	5-char billing code	Condition	ICD10CM
0	[COVID v1] Heart disease	45596188	I13.11	Hypertensive heart and chronic kidney disease without heart failure, with stage 5 chronic kidney disease, or end stage renal disease	5-char billing code	Condition	ICD10CM
0	[COVID v1] Heart disease	45596194	I23.7	Postinfarction angina	4-char billing code	Condition	ICD10CM
0	[COVID v1] Heart disease	45596197	I25.119	Atherosclerotic heart disease of native coronary artery with unspecified angina pectoris	6-char billing code	Condition	ICD10CM
0	[COVID v1] Heart disease	45596198	I25.721	Atherosclerosis of autologous artery coronary artery bypass graft(s) with angina pectoris with documented spasm	6-char billing code	Condition	ICD10CM
0	[COVID v1] Heart disease	45596199	I25.82	Chronic total occlusion of coronary artery	5-char billing code	Condition	ICD10CM
0	[COVID v1] Heart disease	45596204	I44.30	Unspecified atrioventricular block	5-char billing code	Condition	ICD10CM
0	[COVID v1] Heart disease	45596205	I45.19	Other right bundle-branch block	5-char billing code	Condition	ICD10CM
0	[COVID v1] Heart disease	45596273	I97.710	Intraoperative cardiac arrest during cardiac surgery	6-char billing code	Condition	ICD10CM
0	[COVID v1] Heart disease	45596935	O29.121	Cardiac failure due to anesthesia during pregnancy, first trimester	6-char billing code	Condition	ICD10CM
0	[COVID v1] Heart disease	45597481	S26.01XA	Contusion of heart with hemopericardium, initial encounter	7-char billing code	Condition	ICD10CM
0	[COVID v1] Heart disease	45599755	T82.02XD	Displacement of heart valve prosthesis, subsequent encounter	7-char billing code	Condition	ICD10CM
0	[COVID v1] Heart disease	45599756	T82.03XD	Leakage of heart valve prosthesis, subsequent encounter	7-char billing code	Condition	ICD10CM
0	[COVID v1] Heart disease	45599757	T82.09XA	Other mechanical complication of heart valve prosthesis, initial encounter	7-char billing code	Condition	ICD10CM
0	[COVID v1] Heart disease	45599758	T82.09XD	Other mechanical complication of heart valve prosthesis, subsequent encounter	7-char billing code	Condition	ICD10CM
0	[COVID v1] Heart disease	45599830	T86.22	Heart transplant failure	5-char billing code	Condition	ICD10CM
0	[COVID v1] Heart disease	45601024	I25.110	Atherosclerotic heart disease of native coronary artery with unstable angina pectoris	6-char billing code	Condition	ICD10CM
0	[COVID v1] Heart disease	45601026	I25.700	Atherosclerosis of coronary artery bypass graft(s), unspecified, with unstable angina pectoris	6-char billing code	Condition	ICD10CM
0	[COVID v1] Heart disease	45601027	I25.708	Atherosclerosis of coronary artery bypass graft(s), unspecified, with other forms of angina pectoris	6-char billing code	Condition	ICD10CM
0	[COVID v1] Heart disease	45601028	I25.738	Atherosclerosis of nonautologous biological coronary artery bypass graft(s) with other forms of angina pectoris	6-char billing code	Condition	ICD10CM
0	[COVID v1] Heart disease	45601029	I27.81	Cor pulmonale (chronic)	5-char billing code	Condition	ICD10CM
0	[COVID v1] Heart disease	45601038	I50.30	Unspecified diastolic (congestive) heart failure	5-char billing code	Condition	ICD10CM
0	[COVID v1] Heart disease	45601110	I97.110	Postprocedural cardiac insufficiency following cardiac surgery	6-char billing code	Condition	ICD10CM
0	[COVID v1] Heart disease	45601276	M05.349	Rheumatoid heart disease with rheumatoid arthritis of unspecified hand	6-char billing code	Condition	ICD10CM
0	[COVID v1] Heart disease	45601433	M32.11	Endocarditis in systemic lupus erythematosus	5-char billing code	Condition	ICD10CM
0	[COVID v1] Heart disease	45604588	T86.20	Unspecified complication of heart transplant	5-char billing code	Condition	ICD10CM
0	[COVID v1] Heart disease	45605198	A32.82	Listerial endocarditis	5-char billing code	Condition	ICD10CM
0	[COVID v1] Heart disease	45605201	A38.1	Scarlet fever with myocarditis	4-char billing code	Condition	ICD10CM
0	[COVID v1] Heart disease	45605243	B58.81	Toxoplasma myocarditis	5-char billing code	Condition	ICD10CM
0	[COVID v1] Heart disease	45605777	I09.81	Rheumatic heart failure	5-char billing code	Condition	ICD10CM
0	[COVID v1] Heart disease	45605779	I21.19	ST elevation (STEMI) myocardial infarction involving other coronary artery of inferior wall	5-char billing code	Condition	ICD10CM
0	[COVID v1] Heart disease	45605781	I22.2	Subsequent non-ST elevation (NSTEMI) myocardial infarction	4-char billing code	Condition	ICD10CM
0	[COVID v1] Heart disease	45605784	I25.709	Atherosclerosis of coronary artery bypass graft(s), unspecified, with unspecified angina pectoris	6-char billing code	Condition	ICD10CM
0	[COVID v1] Heart disease	45605785	I25.730	Atherosclerosis of nonautologous biological coronary artery bypass graft(s) with unstable angina pectoris	6-char billing code	Condition	ICD10CM
0	[COVID v1] Heart disease	45605786	I25.791	Atherosclerosis of other coronary artery bypass graft(s) with angina pectoris with documented spasm	6-char billing code	Condition	ICD10CM
0	[COVID v1] Heart disease	45605787	I25.812	Atherosclerosis of bypass graft of coronary artery of transplanted heart without angina pectoris	6-char billing code	Condition	ICD10CM
0	[COVID v1] Heart disease	45605788	I25.89	Other forms of chronic ischemic heart disease	5-char billing code	Condition	ICD10CM
0	[COVID v1] Heart disease	45605798	I45.89	Other specified conduction disorders	5-char billing code	Condition	ICD10CM
0	[COVID v1] Heart disease	45605874	I97.190	Other postprocedural cardiac functional disturbances following cardiac surgery	6-char billing code	Condition	ICD10CM
0	[COVID v1] Heart disease	45606530	O04.86	Cardiac arrest following (induced) termination of pregnancy	5-char billing code	Condition	ICD10CM
0	[COVID v1] Heart disease	45606556	O29.192	Other cardiac complications of anesthesia during pregnancy, second trimester	6-char billing code	Condition	ICD10CM
0	[COVID v1] Heart disease	45607104	S26.10XA	Unspecified injury of heart without hemopericardium, initial encounter	7-char billing code	Condition	ICD10CM
0	[COVID v1] Heart disease	45607105	S26.11XD	Contusion of heart without hemopericardium, subsequent encounter	7-char billing code	Condition	ICD10CM
0	[COVID v1] Heart disease	45609394	T86.32	Heart-lung transplant failure	5-char billing code	Condition	ICD10CM
0	[COVID v1] Heart disease	45533436	I21.11	ST elevation (STEMI) myocardial infarction involving right coronary artery	5-char billing code	Condition	ICD10CM
0	[COVID v1] Heart disease	35205825	B37.6	Candidal endocarditis	4-char billing code	Condition	ICD10CM
0	[COVID v1] Heart disease	35205911	B57.0	Acute Chagas' disease with heart involvement	4-char billing code	Condition	ICD10CM
0	[COVID v1] Heart disease	35205913	B57.2	Chagas' disease (chronic) with heart involvement	4-char billing code	Condition	ICD10CM
0	[COVID v1] Heart disease	35206186	C38.0	Malignant neoplasm of heart	4-char billing code	Condition	ICD10CM
0	[COVID v1] Heart disease	35206191	C38.8	Malignant neoplasm of overlapping sites of heart, mediastinum and pleura	4-char billing code	Condition	ICD10CM
0	[COVID v1] Heart disease	35206532	D15.1	Benign neoplasm of heart	4-char billing code	Condition	ICD10CM
0	[COVID v1] Heart disease	35207636	I01.0	Acute rheumatic pericarditis	4-char billing code	Condition	ICD10CM
0	[COVID v1] Heart disease	35207637	I01.1	Acute rheumatic endocarditis	4-char billing code	Condition	ICD10CM
0	[COVID v1] Heart disease	35207638	I01.2	Acute rheumatic myocarditis	4-char billing code	Condition	ICD10CM
0	[COVID v1] Heart disease	35207639	I01.8	Other acute rheumatic heart disease	4-char billing code	Condition	ICD10CM
0	[COVID v1] Heart disease	35207640	I01.9	Acute rheumatic heart disease, unspecified	4-char billing code	Condition	ICD10CM
0	[COVID v1] Heart disease	35207641	I02.0	Rheumatic chorea with heart involvement	4-char billing code	Condition	ICD10CM
0	[COVID v1] Heart disease	35207643	I05.0	Rheumatic mitral stenosis	4-char billing code	Condition	ICD10CM
0	[COVID v1] Heart disease	35207644	I05.1	Rheumatic mitral insufficiency	4-char billing code	Condition	ICD10CM
0	[COVID v1] Heart disease	35207645	I05.2	Rheumatic mitral stenosis with insufficiency	4-char billing code	Condition	ICD10CM
0	[COVID v1] Heart disease	35207646	I05.8	Other rheumatic mitral valve diseases	4-char billing code	Condition	ICD10CM
0	[COVID v1] Heart disease	35207647	I05.9	Rheumatic mitral valve disease, unspecified	4-char billing code	Condition	ICD10CM
0	[COVID v1] Heart disease	35207648	I06.0	Rheumatic aortic stenosis	4-char billing code	Condition	ICD10CM
0	[COVID v1] Heart disease	35207649	I06.1	Rheumatic aortic insufficiency	4-char billing code	Condition	ICD10CM
0	[COVID v1] Heart disease	35207650	I06.2	Rheumatic aortic stenosis with insufficiency	4-char billing code	Condition	ICD10CM
0	[COVID v1] Heart disease	35207651	I06.8	Other rheumatic aortic valve diseases	4-char billing code	Condition	ICD10CM
0	[COVID v1] Heart disease	35207652	I06.9	Rheumatic aortic valve disease, unspecified	4-char billing code	Condition	ICD10CM
0	[COVID v1] Heart disease	35207653	I07.0	Rheumatic tricuspid stenosis	4-char billing code	Condition	ICD10CM
0	[COVID v1] Heart disease	35207654	I07.1	Rheumatic tricuspid insufficiency	4-char billing code	Condition	ICD10CM
0	[COVID v1] Heart disease	35207655	I07.2	Rheumatic tricuspid stenosis and insufficiency	4-char billing code	Condition	ICD10CM
0	[COVID v1] Heart disease	35207656	I07.8	Other rheumatic tricuspid valve diseases	4-char billing code	Condition	ICD10CM
0	[COVID v1] Heart disease	35207657	I07.9	Rheumatic tricuspid valve disease, unspecified	4-char billing code	Condition	ICD10CM
0	[COVID v1] Heart disease	35207658	I08.0	Rheumatic disorders of both mitral and aortic valves	4-char billing code	Condition	ICD10CM
0	[COVID v1] Heart disease	35207659	I08.1	Rheumatic disorders of both mitral and tricuspid valves	4-char billing code	Condition	ICD10CM
0	[COVID v1] Heart disease	35207660	I08.2	Rheumatic disorders of both aortic and tricuspid valves	4-char billing code	Condition	ICD10CM
0	[COVID v1] Heart disease	35207661	I08.3	Combined rheumatic disorders of mitral, aortic and tricuspid valves	4-char billing code	Condition	ICD10CM
0	[COVID v1] Heart disease	35207662	I08.8	Other rheumatic multiple valve diseases	4-char billing code	Condition	ICD10CM
0	[COVID v1] Heart disease	35207663	I08.9	Rheumatic multiple valve disease, unspecified	4-char billing code	Condition	ICD10CM
0	[COVID v1] Heart disease	35207664	I09.0	Rheumatic myocarditis	4-char billing code	Condition	ICD10CM
0	[COVID v1] Heart disease	35207665	I09.1	Rheumatic diseases of endocardium, valve unspecified	4-char billing code	Condition	ICD10CM
0	[COVID v1] Heart disease	35207667	I09.9	Rheumatic heart disease, unspecified	4-char billing code	Condition	ICD10CM
0	[COVID v1] Heart disease	35207669	I11.0	Hypertensive heart disease with heart failure	4-char billing code	Condition	ICD10CM
0	[COVID v1] Heart disease	35207670	I11.9	Hypertensive heart disease without heart failure	4-char billing code	Condition	ICD10CM
0	[COVID v1] Heart disease	35207673	I13.0	Hypertensive heart and chronic kidney disease with heart failure and stage 1 through stage 4 chronic kidney disease, or unspecified chronic kidney disease	4-char billing code	Condition	ICD10CM
0	[COVID v1] Heart disease	35207674	I13.2	Hypertensive heart and chronic kidney disease with heart failure and with stage 5 chronic kidney disease, or end stage renal disease	4-char billing code	Condition	ICD10CM
0	[COVID v1] Heart disease	35207680	I20.0	Unstable angina	4-char billing code	Condition	ICD10CM
0	[COVID v1] Heart disease	35207681	I20.1	Angina pectoris with documented spasm	4-char billing code	Condition	ICD10CM
0	[COVID v1] Heart disease	35207682	I20.8	Other forms of angina pectoris	4-char billing code	Condition	ICD10CM
0	[COVID v1] Heart disease	35207683	I20.9	Angina pectoris, unspecified	4-char billing code	Condition	ICD10CM
0	[COVID v1] Heart disease	35207684	I21.3	ST elevation (STEMI) myocardial infarction of unspecified site	4-char billing code	Condition	ICD10CM
0	[COVID v1] Heart disease	35207685	I21.4	Non-ST elevation (NSTEMI) myocardial infarction	4-char billing code	Condition	ICD10CM
0	[COVID v1] Heart disease	35207686	I22.0	Subsequent ST elevation (STEMI) myocardial infarction of anterior wall	4-char billing code	Condition	ICD10CM
0	[COVID v1] Heart disease	35207687	I22.1	Subsequent ST elevation (STEMI) myocardial infarction of inferior wall	4-char billing code	Condition	ICD10CM
0	[COVID v1] Heart disease	35207688	I22.8	Subsequent ST elevation (STEMI) myocardial infarction of other sites	4-char billing code	Condition	ICD10CM
0	[COVID v1] Heart disease	35207689	I22.9	Subsequent ST elevation (STEMI) myocardial infarction of unspecified site	4-char billing code	Condition	ICD10CM
0	[COVID v1] Heart disease	35207691	I23.1	Atrial septal defect as current complication following acute myocardial infarction	4-char billing code	Condition	ICD10CM
0	[COVID v1] Heart disease	35207692	I23.2	Ventricular septal defect as current complication following acute myocardial infarction	4-char billing code	Condition	ICD10CM
0	[COVID v1] Heart disease	35207693	I23.3	Rupture of cardiac wall without hemopericardium as current complication following acute myocardial infarction	4-char billing code	Condition	ICD10CM
0	[COVID v1] Heart disease	35207694	I23.4	Rupture of chordae tendineae as current complication following acute myocardial infarction	4-char billing code	Condition	ICD10CM
0	[COVID v1] Heart disease	35207695	I23.5	Rupture of papillary muscle as current complication following acute myocardial infarction	4-char billing code	Condition	ICD10CM
0	[COVID v1] Heart disease	35207696	I23.6	Thrombosis of atrium, auricular appendage, and ventricle as current complications following acute myocardial infarction	4-char billing code	Condition	ICD10CM
0	[COVID v1] Heart disease	35207697	I23.8	Other current complications following acute myocardial infarction	4-char billing code	Condition	ICD10CM
0	[COVID v1] Heart disease	35207698	I24.0	Acute coronary thrombosis not resulting in myocardial infarction	4-char billing code	Condition	ICD10CM
0	[COVID v1] Heart disease	35207700	I24.8	Other forms of acute ischemic heart disease	4-char billing code	Condition	ICD10CM
0	[COVID v1] Heart disease	35207701	I24.9	Acute ischemic heart disease, unspecified	4-char billing code	Condition	ICD10CM
0	[COVID v1] Heart disease	35207702	I25.2	Old myocardial infarction	4-char billing code	Condition	ICD10CM
0	[COVID v1] Heart disease	35207703	I25.3	Aneurysm of heart	4-char billing code	Condition	ICD10CM
0	[COVID v1] Heart disease	35207704	I25.5	Ischemic cardiomyopathy	4-char billing code	Condition	ICD10CM
0	[COVID v1] Heart disease	35207705	I25.6	Silent myocardial ischemia	4-char billing code	Condition	ICD10CM
0	[COVID v1] Heart disease	35207706	I25.9	Chronic ischemic heart disease, unspecified	4-char billing code	Condition	ICD10CM
0	[COVID v1] Heart disease	35207708	I27.1	Kyphoscoliotic heart disease	4-char billing code	Condition	ICD10CM
0	[COVID v1] Heart disease	35207710	I27.9	Pulmonary heart disease, unspecified	4-char billing code	Condition	ICD10CM
0	[COVID v1] Heart disease	35207726	I33.0	Acute and subacute infective endocarditis	4-char billing code	Condition	ICD10CM
0	[COVID v1] Heart disease	35207727	I33.9	Acute and subacute endocarditis, unspecified	4-char billing code	Condition	ICD10CM
0	[COVID v1] Heart disease	35207728	I34.0	Nonrheumatic mitral (valve) insufficiency	4-char billing code	Condition	ICD10CM
0	[COVID v1] Heart disease	35207729	I34.1	Nonrheumatic mitral (valve) prolapse	4-char billing code	Condition	ICD10CM
0	[COVID v1] Heart disease	35207730	I34.2	Nonrheumatic mitral (valve) stenosis	4-char billing code	Condition	ICD10CM
0	[COVID v1] Heart disease	35207731	I34.8	Other nonrheumatic mitral valve disorders	4-char billing code	Condition	ICD10CM
0	[COVID v1] Heart disease	35207732	I34.9	Nonrheumatic mitral valve disorder, unspecified	4-char billing code	Condition	ICD10CM
0	[COVID v1] Heart disease	35207733	I35.0	Nonrheumatic aortic (valve) stenosis	4-char billing code	Condition	ICD10CM
0	[COVID v1] Heart disease	35207734	I35.1	Nonrheumatic aortic (valve) insufficiency	4-char billing code	Condition	ICD10CM
0	[COVID v1] Heart disease	35207735	I35.2	Nonrheumatic aortic (valve) stenosis with insufficiency	4-char billing code	Condition	ICD10CM
0	[COVID v1] Heart disease	35207736	I35.8	Other nonrheumatic aortic valve disorders	4-char billing code	Condition	ICD10CM
0	[COVID v1] Heart disease	35207737	I35.9	Nonrheumatic aortic valve disorder, unspecified	4-char billing code	Condition	ICD10CM
0	[COVID v1] Heart disease	35207738	I36.0	Nonrheumatic tricuspid (valve) stenosis	4-char billing code	Condition	ICD10CM
0	[COVID v1] Heart disease	35207739	I36.1	Nonrheumatic tricuspid (valve) insufficiency	4-char billing code	Condition	ICD10CM
0	[COVID v1] Heart disease	35207740	I36.2	Nonrheumatic tricuspid (valve) stenosis with insufficiency	4-char billing code	Condition	ICD10CM
0	[COVID v1] Heart disease	35207741	I36.8	Other nonrheumatic tricuspid valve disorders	4-char billing code	Condition	ICD10CM
0	[COVID v1] Heart disease	35207742	I36.9	Nonrheumatic tricuspid valve disorder, unspecified	4-char billing code	Condition	ICD10CM
0	[COVID v1] Heart disease	35207743	I37.0	Nonrheumatic pulmonary valve stenosis	4-char billing code	Condition	ICD10CM
0	[COVID v1] Heart disease	35207744	I37.1	Nonrheumatic pulmonary valve insufficiency	4-char billing code	Condition	ICD10CM
0	[COVID v1] Heart disease	35207745	I37.2	Nonrheumatic pulmonary valve stenosis with insufficiency	4-char billing code	Condition	ICD10CM
0	[COVID v1] Heart disease	35207746	I37.8	Other nonrheumatic pulmonary valve disorders	4-char billing code	Condition	ICD10CM
0	[COVID v1] Heart disease	35207747	I37.9	Nonrheumatic pulmonary valve disorder, unspecified	4-char billing code	Condition	ICD10CM
0	[COVID v1] Heart disease	35207748	I38	Endocarditis, valve unspecified	3-char billing code	Condition	ICD10CM
0	[COVID v1] Heart disease	35207749	I39	Endocarditis and heart valve disorders in diseases classified elsewhere	3-char billing code	Condition	ICD10CM
0	[COVID v1] Heart disease	35207750	I40.0	Infective myocarditis	4-char billing code	Condition	ICD10CM
0	[COVID v1] Heart disease	35207751	I40.1	Isolated myocarditis	4-char billing code	Condition	ICD10CM
0	[COVID v1] Heart disease	35207752	I40.8	Other acute myocarditis	4-char billing code	Condition	ICD10CM
0	[COVID v1] Heart disease	35207753	I40.9	Acute myocarditis, unspecified	4-char billing code	Condition	ICD10CM
0	[COVID v1] Heart disease	35207754	I41	Myocarditis in diseases classified elsewhere	3-char billing code	Condition	ICD10CM
0	[COVID v1] Heart disease	35207755	I42.0	Dilated cardiomyopathy	4-char billing code	Condition	ICD10CM
0	[COVID v1] Heart disease	35207756	I42.1	Obstructive hypertrophic cardiomyopathy	4-char billing code	Condition	ICD10CM
0	[COVID v1] Heart disease	35207757	I42.2	Other hypertrophic cardiomyopathy	4-char billing code	Condition	ICD10CM
0	[COVID v1] Heart disease	35207758	I42.3	Endomyocardial (eosinophilic) disease	4-char billing code	Condition	ICD10CM
0	[COVID v1] Heart disease	35207759	I42.4	Endocardial fibroelastosis	4-char billing code	Condition	ICD10CM
0	[COVID v1] Heart disease	35207760	I42.5	Other restrictive cardiomyopathy	4-char billing code	Condition	ICD10CM
0	[COVID v1] Heart disease	35207761	I42.6	Alcoholic cardiomyopathy	4-char billing code	Condition	ICD10CM
0	[COVID v1] Heart disease	35207762	I42.7	Cardiomyopathy due to drug and external agent	4-char billing code	Condition	ICD10CM
0	[COVID v1] Heart disease	35207763	I42.8	Other cardiomyopathies	4-char billing code	Condition	ICD10CM
0	[COVID v1] Heart disease	35207764	I42.9	Cardiomyopathy, unspecified	4-char billing code	Condition	ICD10CM
0	[COVID v1] Heart disease	35207765	I43	Cardiomyopathy in diseases classified elsewhere	3-char billing code	Condition	ICD10CM
0	[COVID v1] Heart disease	35207766	I44.0	Atrioventricular block, first degree	4-char billing code	Condition	ICD10CM
0	[COVID v1] Heart disease	35207767	I44.1	Atrioventricular block, second degree	4-char billing code	Condition	ICD10CM
0	[COVID v1] Heart disease	35207768	I44.2	Atrioventricular block, complete	4-char billing code	Condition	ICD10CM
0	[COVID v1] Heart disease	35207769	I44.4	Left anterior fascicular block	4-char billing code	Condition	ICD10CM
0	[COVID v1] Heart disease	35207770	I44.5	Left posterior fascicular block	4-char billing code	Condition	ICD10CM
0	[COVID v1] Heart disease	35207771	I44.7	Left bundle-branch block, unspecified	4-char billing code	Condition	ICD10CM
0	[COVID v1] Heart disease	35207772	I45.0	Right fascicular block	4-char billing code	Condition	ICD10CM
0	[COVID v1] Heart disease	35207773	I45.2	Bifascicular block	4-char billing code	Condition	ICD10CM
0	[COVID v1] Heart disease	35207774	I45.3	Trifascicular block	4-char billing code	Condition	ICD10CM
0	[COVID v1] Heart disease	35207775	I45.4	Nonspecific intraventricular block	4-char billing code	Condition	ICD10CM
0	[COVID v1] Heart disease	35207776	I45.5	Other specified heart block	4-char billing code	Condition	ICD10CM
0	[COVID v1] Heart disease	35207777	I45.6	Pre-excitation syndrome	4-char billing code	Condition	ICD10CM
0	[COVID v1] Heart disease	35207778	I45.9	Conduction disorder, unspecified	4-char billing code	Condition	ICD10CM
0	[COVID v1] Heart disease	35207779	I46.9	Cardiac arrest, cause unspecified	4-char billing code	Condition	ICD10CM
0	[COVID v1] Heart disease	35207780	I47.0	Re-entry ventricular arrhythmia	4-char billing code	Condition	ICD10CM
0	[COVID v1] Heart disease	35207781	I47.1	Supraventricular tachycardia	4-char billing code	Condition	ICD10CM
0	[COVID v1] Heart disease	35207782	I47.2	Ventricular tachycardia	4-char billing code	Condition	ICD10CM
0	[COVID v1] Heart disease	35207783	I47.9	Paroxysmal tachycardia, unspecified	4-char billing code	Condition	ICD10CM
0	[COVID v1] Heart disease	35207784	I48.0	Paroxysmal atrial fibrillation	4-char billing code	Condition	ICD10CM
0	[COVID v1] Heart disease	35207785	I48.1	Persistent atrial fibrillation	4-char nonbill code	Condition	ICD10CM
0	[COVID v1] Heart disease	35207786	I49.1	Atrial premature depolarization	4-char billing code	Condition	ICD10CM
0	[COVID v1] Heart disease	35207787	I49.2	Junctional premature depolarization	4-char billing code	Condition	ICD10CM
0	[COVID v1] Heart disease	35207788	I49.3	Ventricular premature depolarization	4-char billing code	Condition	ICD10CM
0	[COVID v1] Heart disease	35207789	I49.5	Sick sinus syndrome	4-char billing code	Condition	ICD10CM
0	[COVID v1] Heart disease	35207790	I49.8	Other specified cardiac arrhythmias	4-char billing code	Condition	ICD10CM
0	[COVID v1] Heart disease	35207791	I49.9	Cardiac arrhythmia, unspecified	4-char billing code	Condition	ICD10CM
0	[COVID v1] Heart disease	35207792	I50.1	Left ventricular failure, unspecified	4-char billing code	Condition	ICD10CM
0	[COVID v1] Heart disease	35207793	I50.9	Heart failure, unspecified	4-char billing code	Condition	ICD10CM
0	[COVID v1] Heart disease	35207794	I51.0	Cardiac septal defect, acquired	4-char billing code	Condition	ICD10CM
0	[COVID v1] Heart disease	1413832	I23.1	Atrial septal defect as current complication following acute myocardial infarction	ICD10 code	Condition	ICD10CN
0	[COVID v1] Heart disease	1414310	I51.801	Ventricular false tendons (machine translation)	ICD10 code	Condition	ICD10CN
0	[COVID v1] Heart disease	1414311	I51.802	Pancarditis (machine translation)	ICD10 code	Condition	ICD10CN
0	[COVID v1] Heart disease	1414312	I51.9	Heart disease, unspecified	ICD10 code	Condition	ICD10CN
0	[COVID v1] Heart disease	1414313	I51.900	Heart disease, unspecified	ICD10 code	Condition	ICD10CN
0	[COVID v1] Heart disease	1414314	I51.901	Heart tumor (machine translation)	ICD10 code	Condition	ICD10CN
0	[COVID v1] Heart disease	1414315	I51.902	Atrial tumor (machine translation)	ICD10 code	Condition	ICD10CN
0	[COVID v1] Heart disease	1414316	I51.903	Anemia, heart disease (machine translation)	ICD10 code	Condition	ICD10CN
0	[COVID v1] Heart disease	1414317	I52	Other heart disorders in diseases classified elsewhere	ICD10 Hierarchy	Condition	ICD10CN
0	[COVID v1] Heart disease	1414318	I52.0	Other heart disorders in bacterial diseases classified elsewhere	ICD10 code	Condition	ICD10CN
0	[COVID v1] Heart disease	1414319	I52.1	Other heart disorders in other infectious and parasitic diseases classified elsewhere	ICD10 code	Condition	ICD10CN
0	[COVID v1] Heart disease	1414320	I52.8	Other heart disorders in other diseases classified elsewhere	ICD10 code	Condition	ICD10CN
0	[COVID v1] Heart disease	1415122	I97.0	Postcardiotomy syndrome	ICD10 code	Condition	ICD10CN
0	[COVID v1] Heart disease	1415123	I97.000	Postcardiotomy syndrome	ICD10 code	Condition	ICD10CN
0	[COVID v1] Heart disease	1415124	I97.001	After heart surgery low cardiac output syndrome (machine translation)	ICD10 code	Condition	ICD10CN
0	[COVID v1] Heart disease	1415125	I97.1	Other functional disturbances following cardiac surgery	ICD10 code	Condition	ICD10CN
0	[COVID v1] Heart disease	1415126	I97.100	Other functional disturbances following cardiac surgery	ICD10 code	Condition	ICD10CN
0	[COVID v1] Heart disease	1415127	I97.101	Valve replacement in patients with heart failure (machine translation)	ICD10 code	Condition	ICD10CN
0	[COVID v1] Heart disease	1415128	I97.102	Heart failure after heart surgery (machine translation)	ICD10 code	Condition	ICD10CN
0	[COVID v1] Heart disease	1415232	J10.802	Influenza A H1N1 influenza myocarditis (machine translation)	ICD10 code	Condition	ICD10CN
0	[COVID v1] Heart disease	1423068	O10.1	Pre-existing hypertensive heart disease complicating pregnancy, childbirth and the puerperium	ICD10 code	Condition	ICD10CN
0	[COVID v1] Heart disease	1423069	O10.100	Pre-existing hypertensive heart disease complicating pregnancy, childbirth and the puerperium	ICD10 code	Condition	ICD10CN
0	[COVID v1] Heart disease	1423070	O10.101	Pregnant women with hypertensive heart disease (machine translation)	ICD10 code	Condition	ICD10CN
0	[COVID v1] Heart disease	1423074	O10.3	Pre-existing hypertensive heart and renal disease complicating pregnancy, childbirth and the puerperium	ICD10 code	Condition	ICD10CN
0	[COVID v1] Heart disease	1423075	O10.300	Pre-existing hypertensive heart and renal disease complicating pregnancy, childbirth and the puerperium	ICD10 code	Condition	ICD10CN
0	[COVID v1] Heart disease	1423076	O10.301	Pregnant women with hypertensive heart disease and kidney disease (machine translation)	ICD10 code	Condition	ICD10CN
0	[COVID v1] Heart disease	1423258	O29.1	Cardiac complications of anaesthesia during pregnancy	ICD10 code	Condition	ICD10CN
0	[COVID v1] Heart disease	1423259	O29.100	Cardiac complications of anaesthesia during pregnancy	ICD10 code	Condition	ICD10CN
0	[COVID v1] Heart disease	1423863	O74.2	Cardiac complications of anaesthesia during labour and delivery	ICD10 code	Condition	ICD10CN
0	[COVID v1] Heart disease	1423864	O74.200	Cardiac complications of anaesthesia during labour and delivery	ICD10 code	Condition	ICD10CN
0	[COVID v1] Heart disease	1424026	O89.1	Cardiac complications of anaesthesia during the puerperium	ICD10 code	Condition	ICD10CN
0	[COVID v1] Heart disease	1424027	O89.100	Cardiac complications of anaesthesia during the puerperium	ICD10 code	Condition	ICD10CN
0	[COVID v1] Heart disease	1424053	O90.3	Cardiomyopathy in the puerperium	ICD10 code	Condition	ICD10CN
0	[COVID v1] Heart disease	1424054	O90.300	Cardiomyopathy in the puerperium	ICD10 code	Condition	ICD10CN
0	[COVID v1] Heart disease	1424714	P29.0	Neonatal cardiac failure	ICD10 code	Condition	ICD10CN
0	[COVID v1] Heart disease	1424715	P29.000	Neonatal cardiac failure	ICD10 code	Condition	ICD10CN
0	[COVID v1] Heart disease	1424716	P29.001	Neonatal cardiac insufficiency (machine translation)	ICD10 code	Condition	ICD10CN
0	[COVID v1] Heart disease	1424717	P29.1	Neonatal cardiac dysrhythmia	ICD10 code	Condition	ICD10CN
0	[COVID v1] Heart disease	1424718	P29.100	Neonatal cardiac dysrhythmia	ICD10 code	Condition	ICD10CN
0	[COVID v1] Heart disease	1424724	P29.4	Transient myocardial ischaemia of newborn	ICD10 code	Condition	ICD10CN
0	[COVID v1] Heart disease	1424725	P29.400	Transient myocardial ischaemia of newborn	ICD10 code	Condition	ICD10CN
0	[COVID v1] Heart disease	1424726	P29.401	Hypoxic ischemic myocardial injury (machine translation)	ICD10 code	Condition	ICD10CN
0	[COVID v1] Heart disease	1425522	Q20	Congenital malformations of cardiac chambers and connections	ICD10 Hierarchy	Condition	ICD10CN
0	[COVID v1] Heart disease	1425523	Q20.0	Common arterial trunk	ICD10 code	Condition	ICD10CN
0	[COVID v1] Heart disease	1425524	Q20.000	Common arterial trunk	ICD10 code	Condition	ICD10CN
0	[COVID v1] Heart disease	1425525	Q20.001	Common atrium (machine translation)	ICD10 code	Condition	ICD10CN
0	[COVID v1] Heart disease	1425526	Q20.1	Double outlet right ventricle	ICD10 code	Condition	ICD10CN
0	[COVID v1] Heart disease	1425527	Q20.100	Double outlet right ventricle	ICD10 code	Condition	ICD10CN
0	[COVID v1] Heart disease	1425528	Q20.101	Tao - Bin syndrome (machine translation)	ICD10 code	Condition	ICD10CN
0	[COVID v1] Heart disease	1425529	Q20.2	Double outlet left ventricle	ICD10 code	Condition	ICD10CN
0	[COVID v1] Heart disease	1425530	Q20.200	Double outlet left ventricle	ICD10 code	Condition	ICD10CN
0	[COVID v1] Heart disease	1425531	Q20.3	Discordant ventriculoarterial connection	ICD10 code	Condition	ICD10CN
0	[COVID v1] Heart disease	1425532	Q20.300	Discordant ventriculoarterial connection	ICD10 code	Condition	ICD10CN
0	[COVID v1] Heart disease	1425533	Q20.301	Correct transposition of great arteries (machine translation)	ICD10 code	Condition	ICD10CN
0	[COVID v1] Heart disease	1425534	Q20.302	Complete transposition of great arteries (machine translation)	ICD10 code	Condition	ICD10CN
0	[COVID v1] Heart disease	1425535	Q20.4	Double inlet ventricle	ICD10 code	Condition	ICD10CN
0	[COVID v1] Heart disease	1425536	Q20.400	Double inlet ventricle	ICD10 code	Condition	ICD10CN
0	[COVID v1] Heart disease	1425537	Q20.401	Single ventricle (machine translation)	ICD10 code	Condition	ICD10CN
0	[COVID v1] Heart disease	1425538	Q20.5	Discordant atrioventricular connection	ICD10 code	Condition	ICD10CN
0	[COVID v1] Heart disease	1425539	Q20.500	Discordant atrioventricular connection	ICD10 code	Condition	ICD10CN
0	[COVID v1] Heart disease	1425540	Q20.6	Isomerism of atrial appendages	ICD10 code	Condition	ICD10CN
0	[COVID v1] Heart disease	1425541	Q20.600	Isomerism of atrial appendages	ICD10 code	Condition	ICD10CN
0	[COVID v1] Heart disease	1425542	Q20.601	Congenital malformations atrial appendage (machine translation)	ICD10 code	Condition	ICD10CN
0	[COVID v1] Heart disease	1425543	Q20.8	Other congenital malformations of cardiac chambers and connections	ICD10 code	Condition	ICD10CN
0	[COVID v1] Heart disease	1425544	Q20.800	Other congenital malformations of cardiac chambers and connections	ICD10 code	Condition	ICD10CN
0	[COVID v1] Heart disease	1425545	Q20.801	Single room heart (machine translation)	ICD10 code	Condition	ICD10CN
0	[COVID v1] Heart disease	1425546	Q20.802	Dual-chamber heart (machine translation)	ICD10 code	Condition	ICD10CN
0	[COVID v1] Heart disease	1425547	Q20.9	Congenital malformation of cardiac chambers and connections, unspecified	ICD10 code	Condition	ICD10CN
0	[COVID v1] Heart disease	1425548	Q20.900	Congenital malformation of cardiac chambers and connections, unspecified	ICD10 code	Condition	ICD10CN
0	[COVID v1] Heart disease	1425549	Q21	Congenital malformations of cardiac septa	ICD10 Hierarchy	Condition	ICD10CN
0	[COVID v1] Heart disease	1425550	Q21.0	Ventricular septal defect	ICD10 code	Condition	ICD10CN
0	[COVID v1] Heart disease	1425551	Q21.000	Ventricular septal defect	ICD10 code	Condition	ICD10CN
0	[COVID v1] Heart disease	1425552	Q21.1	Atrial septal defect	ICD10 code	Condition	ICD10CN
0	[COVID v1] Heart disease	1425553	Q21.100	Atrial septal defect	ICD10 code	Condition	ICD10CN
0	[COVID v1] Heart disease	1425554	Q21.101	Central atrial septal defect (oval type) (machine translation)	ICD10 code	Condition	ICD10CN
0	[COVID v1] Heart disease	1425555	Q21.102	Atrial septal defect (secundum) (machine translation)	ICD10 code	Condition	ICD10CN
0	[COVID v1] Heart disease	1425556	Q21.103	The cavity atrial septal defects (high defect or defects sinus) (machine translation)	ICD10 code	Condition	ICD10CN
0	[COVID v1] Heart disease	1425557	Q21.104	Atrial septal defect hybrid (machine translation)	ICD10 code	Condition	ICD10CN
0	[COVID v1] Heart disease	1425558	Q21.105	The cavity atrial septal defect (low defect) (machine translation)	ICD10 code	Condition	ICD10CN
0	[COVID v1] Heart disease	1425559	Q21.106	Lutembacher syndrome (machine translation)	ICD10 code	Condition	ICD10CN
0	[COVID v1] Heart disease	1425560	Q21.2	Atrioventricular septal defect	ICD10 code	Condition	ICD10CN
0	[COVID v1] Heart disease	1425561	Q21.200	Atrioventricular septal defect	ICD10 code	Condition	ICD10CN
0	[COVID v1] Heart disease	1425562	Q21.201	Type I atrial septal defect (machine translation)	ICD10 code	Condition	ICD10CN
0	[COVID v1] Heart disease	1425563	Q21.202	Atrioventricular canal VSD (machine translation)	ICD10 code	Condition	ICD10CN
0	[COVID v1] Heart disease	1425564	Q21.203	Partial atrioventricular septal defect (machine translation)	ICD10 code	Condition	ICD10CN
0	[COVID v1] Heart disease	1425565	Q21.204	Transient atrioventricular septal defect (machine translation)	ICD10 code	Condition	ICD10CN
0	[COVID v1] Heart disease	1425566	Q21.205	Complete atrioventricular septal defect (machine translation)	ICD10 code	Condition	ICD10CN
0	[COVID v1] Heart disease	1425567	Q21.206	Single atrium (machine translation)	ICD10 code	Condition	ICD10CN
0	[COVID v1] Heart disease	1425568	Q21.207	Congenital AVSD (machine translation)	ICD10 code	Condition	ICD10CN
0	[COVID v1] Heart disease	1425569	Q21.3	Tetralogy of Fallot	ICD10 code	Condition	ICD10CN
0	[COVID v1] Heart disease	1425570	Q21.300	Tetralogy of Fallot	ICD10 code	Condition	ICD10CN
0	[COVID v1] Heart disease	1425573	Q21.8	Other congenital malformations of cardiac septa	ICD10 code	Condition	ICD10CN
0	[COVID v1] Heart disease	1425574	Q21.800	Other congenital malformations of cardiac septa	ICD10 code	Condition	ICD10CN
0	[COVID v1] Heart disease	1425575	Q21.801	Eisenmenger syndrome (machine translation)	ICD10 code	Condition	ICD10CN
0	[COVID v1] Heart disease	1425576	Q21.802	Septal aneurysm expansion (machine translation)	ICD10 code	Condition	ICD10CN
0	[COVID v1] Heart disease	1425577	Q21.804	Tetralogy of Fallot 's Five (machine translation)	ICD10 code	Condition	ICD10CN
0	[COVID v1] Heart disease	1425578	Q21.805	Fallot's triad (machine translation)	ICD10 code	Condition	ICD10CN
0	[COVID v1] Heart disease	1425579	Q21.9	Congenital malformation of cardiac septum, unspecified	ICD10 code	Condition	ICD10CN
0	[COVID v1] Heart disease	1425580	Q21.900	Congenital malformation of cardiac septum, unspecified	ICD10 code	Condition	ICD10CN
0	[COVID v1] Heart disease	1425581	Q22	Congenital malformations of pulmonary and tricuspid valves	ICD10 Hierarchy	Condition	ICD10CN
0	[COVID v1] Heart disease	1425582	Q22.0	Pulmonary valve atresia	ICD10 code	Condition	ICD10CN
0	[COVID v1] Heart disease	1425583	Q22.000	Pulmonary valve atresia	ICD10 code	Condition	ICD10CN
0	[COVID v1] Heart disease	1425584	Q22.1	Congenital pulmonary valve stenosis	ICD10 code	Condition	ICD10CN
0	[COVID v1] Heart disease	1425585	Q22.100	Congenital pulmonary valve stenosis	ICD10 code	Condition	ICD10CN
0	[COVID v1] Heart disease	1425586	Q22.101	Congenital pulmonary valve stenosis at (machine translation)	ICD10 code	Condition	ICD10CN
0	[COVID v1] Heart disease	1425587	Q22.102	Right ventricular outflow tract obstruction (machine translation)	ICD10 code	Condition	ICD10CN
0	[COVID v1] Heart disease	1425588	Q22.2	Congenital pulmonary valve insufficiency	ICD10 code	Condition	ICD10CN
0	[COVID v1] Heart disease	1425589	Q22.200	Congenital pulmonary valve insufficiency	ICD10 code	Condition	ICD10CN
0	[COVID v1] Heart disease	1425590	Q22.3	Other congenital malformations of pulmonary valve	ICD10 code	Condition	ICD10CN
0	[COVID v1] Heart disease	1425591	Q22.300	Other congenital malformations of pulmonary valve	ICD10 code	Condition	ICD10CN
0	[COVID v1] Heart disease	1425592	Q22.301	Congenital pulmonary valve malformation (machine translation)	ICD10 code	Condition	ICD10CN
0	[COVID v1] Heart disease	1425593	Q22.302	Congenital pulmonary valve agenesis (machine translation)	ICD10 code	Condition	ICD10CN
0	[COVID v1] Heart disease	1425594	Q22.4	Congenital tricuspid stenosis	ICD10 code	Condition	ICD10CN
0	[COVID v1] Heart disease	1425595	Q22.400	Congenital tricuspid stenosis	ICD10 code	Condition	ICD10CN
0	[COVID v1] Heart disease	1425596	Q22.5	Ebstein anomaly	ICD10 code	Condition	ICD10CN
0	[COVID v1] Heart disease	1425597	Q22.500	Ebstein anomaly	ICD10 code	Condition	ICD10CN
0	[COVID v1] Heart disease	1425598	Q22.6	Hypoplastic right heart syndrome	ICD10 code	Condition	ICD10CN
0	[COVID v1] Heart disease	1425599	Q22.600	Hypoplastic right heart syndrome	ICD10 code	Condition	ICD10CN
0	[COVID v1] Heart disease	1425600	Q22.8	Other congenital malformations of tricuspid valve	ICD10 code	Condition	ICD10CN
0	[COVID v1] Heart disease	1425601	Q22.800	Other congenital malformations of tricuspid valve	ICD10 code	Condition	ICD10CN
0	[COVID v1] Heart disease	1425602	Q22.801	Congenital tricuspid regurgitation (machine translation)	ICD10 code	Condition	ICD10CN
0	[COVID v1] Heart disease	1425603	Q22.802	Congenital absence of the tricuspid valve (machine translation)	ICD10 code	Condition	ICD10CN
0	[COVID v1] Heart disease	1425604	Q22.9	Congenital malformation of tricuspid valve, unspecified	ICD10 code	Condition	ICD10CN
0	[COVID v1] Heart disease	1425605	Q22.900	Congenital malformation of tricuspid valve, unspecified	ICD10 code	Condition	ICD10CN
0	[COVID v1] Heart disease	1425606	Q23	Congenital malformations of aortic and mitral valves	ICD10 Hierarchy	Condition	ICD10CN
0	[COVID v1] Heart disease	1425607	Q23.0	Congenital stenosis of aortic valve	ICD10 code	Condition	ICD10CN
0	[COVID v1] Heart disease	1425608	Q23.000	Congenital stenosis of aortic valve	ICD10 code	Condition	ICD10CN
0	[COVID v1] Heart disease	1425609	Q23.001	Left ventricular outflow tract obstruction (machine translation)	ICD10 code	Condition	ICD10CN
0	[COVID v1] Heart disease	1425610	Q23.1	Congenital insufficiency of aortic valve	ICD10 code	Condition	ICD10CN
0	[COVID v1] Heart disease	1425611	Q23.100	Congenital insufficiency of aortic valve	ICD10 code	Condition	ICD10CN
0	[COVID v1] Heart disease	1425612	Q23.101	Congenital bicuspid aortic valve malformation (machine translation)	ICD10 code	Condition	ICD10CN
0	[COVID v1] Heart disease	1425613	Q23.2	Congenital mitral stenosis	ICD10 code	Condition	ICD10CN
0	[COVID v1] Heart disease	1425614	Q23.200	Congenital mitral stenosis	ICD10 code	Condition	ICD10CN
0	[COVID v1] Heart disease	1425615	Q23.3	Congenital mitral insufficiency	ICD10 code	Condition	ICD10CN
0	[COVID v1] Heart disease	1425616	Q23.300	Congenital mitral insufficiency	ICD10 code	Condition	ICD10CN
0	[COVID v1] Heart disease	1425617	Q23.4	Hypoplastic left heart syndrome	ICD10 code	Condition	ICD10CN
0	[COVID v1] Heart disease	1425618	Q23.400	Hypoplastic left heart syndrome	ICD10 code	Condition	ICD10CN
0	[COVID v1] Heart disease	1425620	Q23.8	Other congenital malformations of aortic and mitral valves	ICD10 code	Condition	ICD10CN
0	[COVID v1] Heart disease	1425621	Q23.800	Other congenital malformations of aortic and mitral valves	ICD10 code	Condition	ICD10CN
0	[COVID v1] Heart disease	1425622	Q23.801	Congenital aortic valve prolapse (machine translation)	ICD10 code	Condition	ICD10CN
0	[COVID v1] Heart disease	1425623	Q23.802	Congenital mitral valve prolapse (machine translation)	ICD10 code	Condition	ICD10CN
0	[COVID v1] Heart disease	1425624	Q23.803	Congenital long mitral chordae (machine translation)	ICD10 code	Condition	ICD10CN
0	[COVID v1] Heart disease	1425625	Q23.804	Congenital aortic prosthetic diaphragm (machine translation)	ICD10 code	Condition	ICD10CN
0	[COVID v1] Heart disease	1425626	Q23.805	Congenital Mitral cleft (machine translation)	ICD10 code	Condition	ICD10CN
0	[COVID v1] Heart disease	1425627	Q23.9	Congenital malformation of aortic and mitral valves, unspecified	ICD10 code	Condition	ICD10CN
0	[COVID v1] Heart disease	1425628	Q23.900	Congenital malformation of aortic and mitral valves, unspecified	ICD10 code	Condition	ICD10CN
0	[COVID v1] Heart disease	1425629	Q23.901	Congenital mitral valve (machine translation)	ICD10 code	Condition	ICD10CN
0	[COVID v1] Heart disease	1425630	Q24	Other congenital malformations of heart	ICD10 Hierarchy	Condition	ICD10CN
0	[COVID v1] Heart disease	1425631	Q24.0	Dextrocardia	ICD10 code	Condition	ICD10CN
0	[COVID v1] Heart disease	1425632	Q24.000	Dextrocardia	ICD10 code	Condition	ICD10CN
0	[COVID v1] Heart disease	1425634	Q24.2	Cor triatriatum	ICD10 code	Condition	ICD10CN
0	[COVID v1] Heart disease	1425635	Q24.200	Cor triatriatum	ICD10 code	Condition	ICD10CN
0	[COVID v1] Heart disease	1425636	Q24.3	Pulmonary infundibular stenosis	ICD10 code	Condition	ICD10CN
0	[COVID v1] Heart disease	1425637	Q24.300	Pulmonary infundibular stenosis	ICD10 code	Condition	ICD10CN
0	[COVID v1] Heart disease	1425638	Q24.4	Congenital subaortic stenosis	ICD10 code	Condition	ICD10CN
0	[COVID v1] Heart disease	1425639	Q24.400	Congenital subaortic stenosis	ICD10 code	Condition	ICD10CN
0	[COVID v1] Heart disease	1425640	Q24.5	Malformation of coronary vessels	ICD10 code	Condition	ICD10CN
0	[COVID v1] Heart disease	1425641	Q24.500	Malformation of coronary vessels	ICD10 code	Condition	ICD10CN
0	[COVID v1] Heart disease	1425642	Q24.501	Coronary myocardial bridge (machine translation)	ICD10 code	Condition	ICD10CN
0	[COVID v1] Heart disease	1425643	Q24.502	Anomalous origin of coronary artery (machine translation)	ICD10 code	Condition	ICD10CN
0	[COVID v1] Heart disease	1425644	Q24.503	Coronary artery - right atrium fistula (machine translation)	ICD10 code	Condition	ICD10CN
0	[COVID v1] Heart disease	1425645	Q24.504	Coronary artery - right ventricular fistula (machine translation)	ICD10 code	Condition	ICD10CN
0	[COVID v1] Heart disease	1425646	Q24.505	Congenital coronary artery aneurysm (machine translation)	ICD10 code	Condition	ICD10CN
0	[COVID v1] Heart disease	1425647	Q24.506	Congenital coronary artery dysplasia (machine translation)	ICD10 code	Condition	ICD10CN
0	[COVID v1] Heart disease	1425648	Q24.507	Congenital Coronary pulmonary artery (machine translation)	ICD10 code	Condition	ICD10CN
0	[COVID v1] Heart disease	1425649	Q24.508	Congenital Coronary Artery (machine translation)	ICD10 code	Condition	ICD10CN
0	[COVID v1] Heart disease	1425650	Q24.509	Congenital coronary arteriovenous fistula (machine translation)	ICD10 code	Condition	ICD10CN
0	[COVID v1] Heart disease	1425651	Q24.510	Unroofed coronary sinus syndrome (machine translation)	ICD10 code	Condition	ICD10CN
0	[COVID v1] Heart disease	1425652	Q24.6	Congenital heart block	ICD10 code	Condition	ICD10CN
0	[COVID v1] Heart disease	1425653	Q24.600	Congenital heart block	ICD10 code	Condition	ICD10CN
0	[COVID v1] Heart disease	1425654	Q24.601	Congenital degree heart block (machine translation)	ICD10 code	Condition	ICD10CN
0	[COVID v1] Heart disease	1425655	Q24.602	Congenital second degree atrioventricular block (machine translation)	ICD10 code	Condition	ICD10CN
0	[COVID v1] Heart disease	1425656	Q24.603	Congenital third degree atrioventricular block (machine translation)	ICD10 code	Condition	ICD10CN
0	[COVID v1] Heart disease	1425657	Q24.8	Other specified congenital malformations of heart	ICD10 code	Condition	ICD10CN
0	[COVID v1] Heart disease	1425658	Q24.800	Other specified congenital malformations of heart	ICD10 code	Condition	ICD10CN
0	[COVID v1] Heart disease	1425659	Q24.801	Brugada syndrome (machine translation)	ICD10 code	Condition	ICD10CN
0	[COVID v1] Heart disease	1425660	Q24.803	False tendons (machine translation)	ICD10 code	Condition	ICD10CN
0	[COVID v1] Heart disease	1425661	Q24.804	Cross heart (machine translation)	ICD10 code	Condition	ICD10CN
0	[COVID v1] Heart disease	1425662	Q24.805	Left ventricular outflow tract muscle bundle hypertrophy (machine translation)	ICD10 code	Condition	ICD10CN
0	[COVID v1] Heart disease	1425663	Q24.806	Ventricular noncompaction (machine translation)	ICD10 code	Condition	ICD10CN
0	[COVID v1] Heart disease	1425666	Q24.809	Congenital ventricular hypertrophy (machine translation)	ICD10 code	Condition	ICD10CN
0	[COVID v1] Heart disease	1425667	Q24.810	Congenital cardiac hypertrophy (machine translation)	ICD10 code	Condition	ICD10CN
0	[COVID v1] Heart disease	1425668	Q24.811	Congenital diverticula right atrium (machine translation)	ICD10 code	Condition	ICD10CN
0	[COVID v1] Heart disease	1425669	Q24.812	Left ventricular diverticulum (machine translation)	ICD10 code	Condition	ICD10CN
0	[COVID v1] Heart disease	1425670	Q24.813	Medium heart (machine translation)	ICD10 code	Condition	ICD10CN
0	[COVID v1] Heart disease	1425671	Q24.814	Abnormal ventricular muscle bundle (machine translation)	ICD10 code	Condition	ICD10CN
0	[COVID v1] Heart disease	1425672	Q24.815	Heart absence (machine translation)	ICD10 code	Condition	ICD10CN
0	[COVID v1] Heart disease	1425673	Q24.9	Congenital malformation of heart, unspecified	ICD10 code	Condition	ICD10CN
0	[COVID v1] Heart disease	1425674	Q24.900	Congenital malformation of heart, unspecified	ICD10 code	Condition	ICD10CN
0	[COVID v1] Heart disease	1425675	Q24.901	Little heart (machine translation)	ICD10 code	Condition	ICD10CN
0	[COVID v1] Heart disease	1428819	S26	Injury of heart	ICD10 Hierarchy	Condition	ICD10CN
0	[COVID v1] Heart disease	1428820	S26.0	Injury of heart with haemopericardium	ICD10 code	Condition	ICD10CN
0	[COVID v1] Heart disease	1428821	S26.000	Injury of heart with haemopericardium	ICD10 code	Condition	ICD10CN
0	[COVID v1] Heart disease	1428822	S26.010	Open hemopericardium (machine translation)	ICD10 code	Condition	ICD10CN
0	[COVID v1] Heart disease	1428823	S26.8	Other injuries of heart	ICD10 code	Condition	ICD10CN
0	[COVID v1] Heart disease	1428824	S26.800	Other injuries of heart	ICD10 code	Condition	ICD10CN
0	[COVID v1] Heart disease	1428825	S26.801	Traumatic rupture of the pericardium (machine translation)	ICD10 code	Condition	ICD10CN
0	[COVID v1] Heart disease	1428826	S26.810	Especially open heart damage (machine translation)	ICD10 code	Condition	ICD10CN
0	[COVID v1] Heart disease	1428827	S26.811	Open heart penetrating injury (machine translation)	ICD10 code	Condition	ICD10CN
0	[COVID v1] Heart disease	1428828	S26.812	Open heart rupture (machine translation)	ICD10 code	Condition	ICD10CN
0	[COVID v1] Heart disease	1428829	S26.813	Heart foreign body (machine translation)	ICD10 code	Condition	ICD10CN
0	[COVID v1] Heart disease	1428830	S26.9	Injury of heart, unspecified	ICD10 code	Condition	ICD10CN
0	[COVID v1] Heart disease	1428831	S26.900	Injury of heart, unspecified	ICD10 code	Condition	ICD10CN
0	[COVID v1] Heart disease	1428832	S26.910	Open heart damage (machine translation)	ICD10 code	Condition	ICD10CN
0	[COVID v1] Heart disease	1431736	T82.0	Mechanical complication of heart valve prosthesis	ICD10 code	Condition	ICD10CN
0	[COVID v1] Heart disease	1431737	T82.000	Mechanical complication of heart valve prosthesis	ICD10 code	Condition	ICD10CN
0	[COVID v1] Heart disease	1431738	T82.001	Mechanical heart valve replacement surgery Valvular Leak (machine translation)	ICD10 code	Condition	ICD10CN
0	[COVID v1] Heart disease	1431739	T82.002	Leak mitral mechanical valve (machine translation)	ICD10 code	Condition	ICD10CN
0	[COVID v1] Heart disease	1431740	T82.003	Leak mechanical aortic valve (machine translation)	ICD10 code	Condition	ICD10CN
0	[COVID v1] Heart disease	1431759	T82.6	Infection and inflammatory reaction due to cardiac valve prosthesis	ICD10 code	Condition	ICD10CN
0	[COVID v1] Heart disease	1431760	T82.600	Infection and inflammatory reaction due to cardiac valve prosthesis	ICD10 code	Condition	ICD10CN
0	[COVID v1] Heart disease	1431761	T82.601	Prosthetic valve endocarditis (machine translation)	ICD10 code	Condition	ICD10CN
0	[COVID v1] Heart disease	1431946	T86.2	Heart transplant failure and rejection	ICD10 code	Condition	ICD10CN
0	[COVID v1] Heart disease	1431947	T86.200	Heart transplant failure and rejection	ICD10 code	Condition	ICD10CN
0	[COVID v1] Heart disease	1431948	T86.3	Heart-lung transplant failure and rejection	ICD10 code	Condition	ICD10CN
0	[COVID v1] Heart disease	1431949	T86.300	Heart-lung transplant failure and rejection	ICD10 code	Condition	ICD10CN
0	[COVID v1] Heart disease	1402545	I07.0	Tricuspid stenosis	ICD10 code	Condition	ICD10CN
0	[COVID v1] Heart disease	1402807	I07.000	Tricuspid stenosis	ICD10 code	Condition	ICD10CN
0	[COVID v1] Heart disease	1403727	A39.5	Meningococcal heart disease	ICD10 code	Condition	ICD10CN
[truncated: 92,538 more rows]
